# Supplementary material for: Modular Synthesis of Benzoylpyridines Exploiting a Reductive Arylation Strategy
Source: Org Lett. 2023 Dec 22;26(14):2847–51. doi: 10.1021/acs.orglett.3c03833 (PMC11020167; doi:10.1021/acs.orglett.3c03833)
Supplement: Supplementary file 2 — ol3c03833_si_002.zip [file ol3c03833_si_002.zip]

Archive with 684 entries (489 files):
- FID for Publication/
- FID for Publication/3k/
- FID for Publication/3k/Acquisition_data/
- FID for Publication/3k/Acquisition_data/3k_1H.mnova
- __MACOSX/
- __MACOSX/FID for Publication/
- __MACOSX/FID for Publication/3k/
- __MACOSX/FID for Publication/3k/Acquisition_data/
- __MACOSX/FID for Publication/3k/Acquisition_data/._3k_1H.mnova
- FID for Publication/3k/Acquisition_data/3k_13C.mnova
- __MACOSX/FID for Publication/3k/Acquisition_data/._3k_13C.mnova
- __MACOSX/FID for Publication/3k/._Acquisition_data
- FID for Publication/3k/.DS_Store
- __MACOSX/FID for Publication/3k/._.DS_Store
- FID for Publication/3k/FID/
- FID for Publication/3k/FID/2023Aug12_IA-80-bis_13C-1-1.jdf
- __MACOSX/FID for Publication/3k/FID/
- __MACOSX/FID for Publication/3k/FID/._2023Aug12_IA-80-bis_13C-1-1.jdf
- FID for Publication/3k/FID/2023Aug12_IA-80-bis_1H-1-1.jdf
- __MACOSX/FID for Publication/3k/FID/._2023Aug12_IA-80-bis_1H-1-1.jdf
- __MACOSX/FID for Publication/3k/._FID
- __MACOSX/FID for Publication/._3k
- FID for Publication/3l/
- FID for Publication/3l/Acquisition_data/
- FID for Publication/3l/Acquisition_data/3l_13C.mnova
- __MACOSX/FID for Publication/3l/
- __MACOSX/FID for Publication/3l/Acquisition_data/
- __MACOSX/FID for Publication/3l/Acquisition_data/._3l_13C.mnova
- FID for Publication/3l/Acquisition_data/3l_1H.mnova
- __MACOSX/FID for Publication/3l/Acquisition_data/._3l_1H.mnova
- __MACOSX/FID for Publication/3l/._Acquisition_data
- FID for Publication/3l/.DS_Store
- __MACOSX/FID for Publication/3l/._.DS_Store
- FID for Publication/3l/FID/
- FID for Publication/3l/FID/IA-86-column_CARBON_20230816_01.fid/
- FID for Publication/3l/FID/IA-86-column_CARBON_20230816_01.fid/fid
- __MACOSX/FID for Publication/3l/FID/
- __MACOSX/FID for Publication/3l/FID/IA-86-column_CARBON_20230816_01.fid/
- __MACOSX/FID for Publication/3l/FID/IA-86-column_CARBON_20230816_01.fid/._fid
- FID for Publication/3l/FID/IA-86-column_CARBON_20230816_01.fid/procpar
- __MACOSX/FID for Publication/3l/FID/IA-86-column_CARBON_20230816_01.fid/._procpar
- FID for Publication/3l/FID/IA-86-column_CARBON_20230816_01.fid/log
- __MACOSX/FID for Publication/3l/FID/IA-86-column_CARBON_20230816_01.fid/._log
- FID for Publication/3l/FID/IA-86-column_CARBON_20230816_01.fid/text
- __MACOSX/FID for Publication/3l/FID/IA-86-column_CARBON_20230816_01.fid/._text
- __MACOSX/FID for Publication/3l/FID/._IA-86-column_CARBON_20230816_01.fid
- FID for Publication/3l/FID/IA-86-column_PROTON_20230816_01.fid/
- FID for Publication/3l/FID/IA-86-column_PROTON_20230816_01.fid/fid
- __MACOSX/FID for Publication/3l/FID/IA-86-column_PROTON_20230816_01.fid/
- __MACOSX/FID for Publication/3l/FID/IA-86-column_PROTON_20230816_01.fid/._fid
- FID for Publication/3l/FID/IA-86-column_PROTON_20230816_01.fid/procpar
- __MACOSX/FID for Publication/3l/FID/IA-86-column_PROTON_20230816_01.fid/._procpar
- FID for Publication/3l/FID/IA-86-column_PROTON_20230816_01.fid/log
- __MACOSX/FID for Publication/3l/FID/IA-86-column_PROTON_20230816_01.fid/._log
- FID for Publication/3l/FID/IA-86-column_PROTON_20230816_01.fid/text
- __MACOSX/FID for Publication/3l/FID/IA-86-column_PROTON_20230816_01.fid/._text
- __MACOSX/FID for Publication/3l/FID/._IA-86-column_PROTON_20230816_01.fid
- __MACOSX/FID for Publication/3l/._FID
- __MACOSX/FID for Publication/._3l
- FID for Publication/3e/
- FID for Publication/3e/Acquisition_data/
- FID for Publication/3e/Acquisition_data/3e_1H.mnova
- __MACOSX/FID for Publication/3e/
- __MACOSX/FID for Publication/3e/Acquisition_data/
- __MACOSX/FID for Publication/3e/Acquisition_data/._3e_1H.mnova
- FID for Publication/3e/Acquisition_data/3e_13C.mnova
- __MACOSX/FID for Publication/3e/Acquisition_data/._3e_13C.mnova
- __MACOSX/FID for Publication/3e/._Acquisition_data
- FID for Publication/3e/.DS_Store
- __MACOSX/FID for Publication/3e/._.DS_Store
- FID for Publication/3e/FID/
- FID for Publication/3e/FID/2023Aug11_IA-77-column_13C-1-1.jdf
- __MACOSX/FID for Publication/3e/FID/
- __MACOSX/FID for Publication/3e/FID/._2023Aug11_IA-77-column_13C-1-1.jdf
- FID for Publication/3e/FID/2023Aug11_IA-77-column_1H-1-1.jdf
- __MACOSX/FID for Publication/3e/FID/._2023Aug11_IA-77-column_1H-1-1.jdf
- __MACOSX/FID for Publication/3e/._FID
- __MACOSX/FID for Publication/._3e
- FID for Publication/3b/
- FID for Publication/3b/Acquisition_data/
- FID for Publication/3b/Acquisition_data/3b_13C.mnova
- __MACOSX/FID for Publication/3b/
- __MACOSX/FID for Publication/3b/Acquisition_data/
- __MACOSX/FID for Publication/3b/Acquisition_data/._3b_13C.mnova
- FID for Publication/3b/Acquisition_data/3b_1H.mnova
- __MACOSX/FID for Publication/3b/Acquisition_data/._3b_1H.mnova
- __MACOSX/FID for Publication/3b/._Acquisition_data
- FID for Publication/3b/.DS_Store
- __MACOSX/FID for Publication/3b/._.DS_Store
- FID for Publication/3b/FID/
- FID for Publication/3b/FID/2023Aug09_IA-74-column_1H-1-1.jdf
- __MACOSX/FID for Publication/3b/FID/
- __MACOSX/FID for Publication/3b/FID/._2023Aug09_IA-74-column_1H-1-1.jdf
- FID for Publication/3b/FID/2023Aug09_IA-74-column_13C-1-1.jdf
- __MACOSX/FID for Publication/3b/FID/._2023Aug09_IA-74-column_13C-1-1.jdf
- __MACOSX/FID for Publication/3b/._FID
- __MACOSX/FID for Publication/._3b
- FID for Publication/3p/
- FID for Publication/3p/Acquisition_data/
- FID for Publication/3p/Acquisition_data/3p_1H.mnova
- __MACOSX/FID for Publication/3p/
- __MACOSX/FID for Publication/3p/Acquisition_data/
- __MACOSX/FID for Publication/3p/Acquisition_data/._3p_1H.mnova
- FID for Publication/3p/Acquisition_data/3p_13C.mnova
- __MACOSX/FID for Publication/3p/Acquisition_data/._3p_13C.mnova
- __MACOSX/FID for Publication/3p/._Acquisition_data
- FID for Publication/3p/.DS_Store
- __MACOSX/FID for Publication/3p/._.DS_Store
- FID for Publication/3p/FID/
- FID for Publication/3p/FID/2023Aug17_IA-97-column_13C-1-1.jdf
- __MACOSX/FID for Publication/3p/FID/
- __MACOSX/FID for Publication/3p/FID/._2023Aug17_IA-97-column_13C-1-1.jdf
- FID for Publication/3p/FID/2023Aug17_IA-97-column_1H-1-1.jdf
- __MACOSX/FID for Publication/3p/FID/._2023Aug17_IA-97-column_1H-1-1.jdf
- __MACOSX/FID for Publication/3p/._FID
- __MACOSX/FID for Publication/._3p
- FID for Publication/3c/
- FID for Publication/3c/Acquisition_data/
- FID for Publication/3c/Acquisition_data/3c_13C.mnova
- __MACOSX/FID for Publication/3c/
- __MACOSX/FID for Publication/3c/Acquisition_data/
- __MACOSX/FID for Publication/3c/Acquisition_data/._3c_13C.mnova
- FID for Publication/3c/Acquisition_data/3c_1H.mnova
- __MACOSX/FID for Publication/3c/Acquisition_data/._3c_1H.mnova
- __MACOSX/FID for Publication/3c/._Acquisition_data
- FID for Publication/3c/.DS_Store
- __MACOSX/FID for Publication/3c/._.DS_Store
- FID for Publication/3c/FID/
- FID for Publication/3c/FID/2023Aug09_IA-75-column_1H-1-1.jdf
- __MACOSX/FID for Publication/3c/FID/
- __MACOSX/FID for Publication/3c/FID/._2023Aug09_IA-75-column_1H-1-1.jdf
- FID for Publication/3c/FID/2023Aug11_IA-75-column_13C-1-1.jdf
- __MACOSX/FID for Publication/3c/FID/._2023Aug11_IA-75-column_13C-1-1.jdf
- __MACOSX/FID for Publication/3c/._FID
- __MACOSX/FID for Publication/._3c
- FID for Publication/3d/
- FID for Publication/3d/Acquisition_data/
- FID for Publication/3d/Acquisition_data/3d_1H.mnova
- __MACOSX/FID for Publication/3d/
- __MACOSX/FID for Publication/3d/Acquisition_data/
- __MACOSX/FID for Publication/3d/Acquisition_data/._3d_1H.mnova
- FID for Publication/3d/Acquisition_data/3d_19F.mnova
- __MACOSX/FID for Publication/3d/Acquisition_data/._3d_19F.mnova
- FID for Publication/3d/Acquisition_data/3d_13C.mnova
- __MACOSX/FID for Publication/3d/Acquisition_data/._3d_13C.mnova
- __MACOSX/FID for Publication/3d/._Acquisition_data
- FID for Publication/3d/.DS_Store
- __MACOSX/FID for Publication/3d/._.DS_Store
- FID for Publication/3d/FID/
- FID for Publication/3d/FID/2023Oct25_IA-236-exp_19F-1-1.jdf
- __MACOSX/FID for Publication/3d/FID/
- __MACOSX/FID for Publication/3d/FID/._2023Oct25_IA-236-exp_19F-1-1.jdf
- FID for Publication/3d/FID/2023Oct25_IA-236-exp_1H-1-1.jdf
- __MACOSX/FID for Publication/3d/FID/._2023Oct25_IA-236-exp_1H-1-1.jdf
- FID for Publication/3d/FID/2023Oct25_IA-236-exp_13C-1-1.jdf
- __MACOSX/FID for Publication/3d/FID/._2023Oct25_IA-236-exp_13C-1-1.jdf
- __MACOSX/FID for Publication/3d/._FID
- __MACOSX/FID for Publication/._3d
- FID for Publication/3m/
- FID for Publication/3m/Acquisition_data/
- FID for Publication/3m/Acquisition_data/3m_1H.mnova
- __MACOSX/FID for Publication/3m/
- __MACOSX/FID for Publication/3m/Acquisition_data/
- __MACOSX/FID for Publication/3m/Acquisition_data/._3m_1H.mnova
- FID for Publication/3m/Acquisition_data/3m_13C.mnova
- __MACOSX/FID for Publication/3m/Acquisition_data/._3m_13C.mnova
- __MACOSX/FID for Publication/3m/._Acquisition_data
- FID for Publication/3m/.DS_Store
- __MACOSX/FID for Publication/3m/._.DS_Store
- FID for Publication/3m/FID/
- FID for Publication/3m/FID/2023Aug18_IA-84-COLUMN_13C-1-1.jdf
- __MACOSX/FID for Publication/3m/FID/
- __MACOSX/FID for Publication/3m/FID/._2023Aug18_IA-84-COLUMN_13C-1-1.jdf
- FID for Publication/3m/FID/2023Aug18_IA-84-COLUMN_1H-1-1.jdf
- __MACOSX/FID for Publication/3m/FID/._2023Aug18_IA-84-COLUMN_1H-1-1.jdf
- __MACOSX/FID for Publication/3m/._FID
- __MACOSX/FID for Publication/._3m
- FID for Publication/3j/
- FID for Publication/3j/Acquisition_data/
- FID for Publication/3j/Acquisition_data/3j_13C.mnova
- __MACOSX/FID for Publication/3j/
- __MACOSX/FID for Publication/3j/Acquisition_data/
- __MACOSX/FID for Publication/3j/Acquisition_data/._3j_13C.mnova
- FID for Publication/3j/Acquisition_data/3j_1H.mnova
- __MACOSX/FID for Publication/3j/Acquisition_data/._3j_1H.mnova
- __MACOSX/FID for Publication/3j/._Acquisition_data
- FID for Publication/3j/.DS_Store
- __MACOSX/FID for Publication/3j/._.DS_Store
- FID for Publication/3j/FID/
- FID for Publication/3j/FID/IA-71-column_CARBON_20230817_01.fid/
- FID for Publication/3j/FID/IA-71-column_CARBON_20230817_01.fid/fid
- __MACOSX/FID for Publication/3j/FID/
- __MACOSX/FID for Publication/3j/FID/IA-71-column_CARBON_20230817_01.fid/
- __MACOSX/FID for Publication/3j/FID/IA-71-column_CARBON_20230817_01.fid/._fid
- FID for Publication/3j/FID/IA-71-column_CARBON_20230817_01.fid/procpar
- __MACOSX/FID for Publication/3j/FID/IA-71-column_CARBON_20230817_01.fid/._procpar
- FID for Publication/3j/FID/IA-71-column_CARBON_20230817_01.fid/log
- __MACOSX/FID for Publication/3j/FID/IA-71-column_CARBON_20230817_01.fid/._log
- FID for Publication/3j/FID/IA-71-column_CARBON_20230817_01.fid/text
- __MACOSX/FID for Publication/3j/FID/IA-71-column_CARBON_20230817_01.fid/._text
- __MACOSX/FID for Publication/3j/FID/._IA-71-column_CARBON_20230817_01.fid
- FID for Publication/3j/FID/IA-71-column_PROTON_20230817_01.fid/
- FID for Publication/3j/FID/IA-71-column_PROTON_20230817_01.fid/fid
- __MACOSX/FID for Publication/3j/FID/IA-71-column_PROTON_20230817_01.fid/
- __MACOSX/FID for Publication/3j/FID/IA-71-column_PROTON_20230817_01.fid/._fid
- FID for Publication/3j/FID/IA-71-column_PROTON_20230817_01.fid/procpar
- __MACOSX/FID for Publication/3j/FID/IA-71-column_PROTON_20230817_01.fid/._procpar
- FID for Publication/3j/FID/IA-71-column_PROTON_20230817_01.fid/log
- __MACOSX/FID for Publication/3j/FID/IA-71-column_PROTON_20230817_01.fid/._log
- FID for Publication/3j/FID/IA-71-column_PROTON_20230817_01.fid/text
- __MACOSX/FID for Publication/3j/FID/IA-71-column_PROTON_20230817_01.fid/._text
- __MACOSX/FID for Publication/3j/FID/._IA-71-column_PROTON_20230817_01.fid
- __MACOSX/FID for Publication/3j/._FID
- __MACOSX/FID for Publication/._3j
- FID for Publication/5a/
- FID for Publication/5a/Acquisition_data/
- FID for Publication/5a/Acquisition_data/5a_13C.mnova
- __MACOSX/FID for Publication/5a/
- __MACOSX/FID for Publication/5a/Acquisition_data/
- __MACOSX/FID for Publication/5a/Acquisition_data/._5a_13C.mnova
- FID for Publication/5a/Acquisition_data/5a_1H.mnova
- __MACOSX/FID for Publication/5a/Acquisition_data/._5a_1H.mnova
- __MACOSX/FID for Publication/5a/._Acquisition_data
- FID for Publication/5a/.DS_Store
- __MACOSX/FID for Publication/5a/._.DS_Store
- FID for Publication/5a/FID/
- FID for Publication/5a/FID/2023Oct14_IA-213_1H-1-1.jdf
- __MACOSX/FID for Publication/5a/FID/
- __MACOSX/FID for Publication/5a/FID/._2023Oct14_IA-213_1H-1-1.jdf
- FID for Publication/5a/FID/2023Oct14_IA-213-carbon_13C-1-1.jdf
- __MACOSX/FID for Publication/5a/FID/._2023Oct14_IA-213-carbon_13C-1-1.jdf
- __MACOSX/FID for Publication/5a/._FID
- __MACOSX/FID for Publication/._5a
- FID for Publication/3q/
- FID for Publication/3q/Acquisition_data/
- FID for Publication/3q/Acquisition_data/3q_1H.mnova
- __MACOSX/FID for Publication/3q/
- __MACOSX/FID for Publication/3q/Acquisition_data/
- __MACOSX/FID for Publication/3q/Acquisition_data/._3q_1H.mnova
- FID for Publication/3q/Acquisition_data/3q_13C.mnova
- __MACOSX/FID for Publication/3q/Acquisition_data/._3q_13C.mnova
- __MACOSX/FID for Publication/3q/._Acquisition_data
- FID for Publication/3q/.DS_Store
- __MACOSX/FID for Publication/3q/._.DS_Store
- FID for Publication/3q/FID/
- FID for Publication/3q/FID/2023Aug19_IA-85-column__13C-1-1.jdf
- __MACOSX/FID for Publication/3q/FID/
- __MACOSX/FID for Publication/3q/FID/._2023Aug19_IA-85-column__13C-1-1.jdf
- FID for Publication/3q/FID/2023Aug19_IA-85-column__1H-1-1.jdf
- __MACOSX/FID for Publication/3q/FID/._2023Aug19_IA-85-column__1H-1-1.jdf
- __MACOSX/FID for Publication/3q/._FID
- __MACOSX/FID for Publication/._3q
- FID for Publication/.DS_Store
- __MACOSX/FID for Publication/._.DS_Store
- FID for Publication/4b/
- FID for Publication/4b/Acquisition_data/
- FID for Publication/4b/Acquisition_data/4b_1H.mnova
- __MACOSX/FID for Publication/4b/
- __MACOSX/FID for Publication/4b/Acquisition_data/
- __MACOSX/FID for Publication/4b/Acquisition_data/._4b_1H.mnova
- FID for Publication/4b/Acquisition_data/4b_13C.mnova
- __MACOSX/FID for Publication/4b/Acquisition_data/._4b_13C.mnova
- __MACOSX/FID for Publication/4b/._Acquisition_data
- FID for Publication/4b/.DS_Store
- __MACOSX/FID for Publication/4b/._.DS_Store
- FID for Publication/4b/FID/
- FID for Publication/4b/FID/2023Oct17_IA-200-2-exp_13C-1-1.jdf
- __MACOSX/FID for Publication/4b/FID/
- __MACOSX/FID for Publication/4b/FID/._2023Oct17_IA-200-2-exp_13C-1-1.jdf
- FID for Publication/4b/FID/2023Oct17_IA-200-2-exp_1H-1-1.jdf
- __MACOSX/FID for Publication/4b/FID/._2023Oct17_IA-200-2-exp_1H-1-1.jdf
- __MACOSX/FID for Publication/4b/._FID
- __MACOSX/FID for Publication/._4b
- FID for Publication/4c/
- FID for Publication/4c/Acquisition_data/
- FID for Publication/4c/Acquisition_data/4c_1H.mnova
- __MACOSX/FID for Publication/4c/
- __MACOSX/FID for Publication/4c/Acquisition_data/
- __MACOSX/FID for Publication/4c/Acquisition_data/._4c_1H.mnova
- FID for Publication/4c/Acquisition_data/4c_13C.mnova
- __MACOSX/FID for Publication/4c/Acquisition_data/._4c_13C.mnova
- __MACOSX/FID for Publication/4c/._Acquisition_data
- FID for Publication/4c/.DS_Store
- __MACOSX/FID for Publication/4c/._.DS_Store
- FID for Publication/4c/FID/
- FID for Publication/4c/FID/2023Oct18_IA-197-1-prep-exp_1H-1-1.jdf
- __MACOSX/FID for Publication/4c/FID/
- __MACOSX/FID for Publication/4c/FID/._2023Oct18_IA-197-1-prep-exp_1H-1-1.jdf
- FID for Publication/4c/FID/2023Oct18_IA-197-1-prep-exp_13C-1-1.jdf
- __MACOSX/FID for Publication/4c/FID/._2023Oct18_IA-197-1-prep-exp_13C-1-1.jdf
- __MACOSX/FID for Publication/4c/._FID
- __MACOSX/FID for Publication/._4c
- FID for Publication/4d/
- FID for Publication/4d/Acquisition_data/
- FID for Publication/4d/Acquisition_data/4d_13C.mnova
- __MACOSX/FID for Publication/4d/
- __MACOSX/FID for Publication/4d/Acquisition_data/
- __MACOSX/FID for Publication/4d/Acquisition_data/._4d_13C.mnova
- FID for Publication/4d/Acquisition_data/4d_19F.mnova
- __MACOSX/FID for Publication/4d/Acquisition_data/._4d_19F.mnova
[truncated: 384 more entries]
