# Supplementary material for: Modular Synthesis of Benzoylpyridines Exploiting a Reductive Arylation Strategy
Source: Org Lett. 2023 Dec 22;26(14):2847–51. doi: 10.1021/acs.orglett.3c03833 (PMC11020167; doi:10.1021/acs.orglett.3c03833)
Supplement: Supplementary file 2 — ol3c03833_si_002.zip [file ol3c03833_si_002.zip › FID for Publication/3l/FID/IA-86-column_CARBON_20230816_01.fid/log]

Wed Aug 16 13:07:12 2023: Experiment started
Wed Aug 16 13:11:52 2023: BS 1 completed
Wed Aug 16 13:12:08 2023: BS 2 completed
Wed Aug 16 13:12:24 2023: BS 3 completed
Wed Aug 16 13:12:41 2023: BS 4 completed
Wed Aug 16 13:12:57 2023: BS 5 completed
Wed Aug 16 13:13:14 2023: BS 6 completed
Wed Aug 16 13:13:30 2023: BS 7 completed
Wed Aug 16 13:13:46 2023: BS 8 completed
Wed Aug 16 13:14:03 2023: BS 9 completed
Wed Aug 16 13:14:19 2023: BS 10 completed
Wed Aug 16 13:14:36 2023: BS 11 completed
Wed Aug 16 13:14:52 2023: BS 12 completed
Wed Aug 16 13:15:08 2023: BS 13 completed
Wed Aug 16 13:15:25 2023: BS 14 completed
Wed Aug 16 13:15:41 2023: BS 15 completed
Wed Aug 16 13:15:58 2023: BS 16 completed
Wed Aug 16 13:16:14 2023: BS 17 completed
Wed Aug 16 13:16:30 2023: BS 18 completed
Wed Aug 16 13:16:47 2023: BS 19 completed
Wed Aug 16 13:17:03 2023: BS 20 completed
Wed Aug 16 13:17:19 2023: BS 21 completed
Wed Aug 16 13:17:36 2023: BS 22 completed
Wed Aug 16 13:17:52 2023: BS 23 completed
Wed Aug 16 13:18:09 2023: BS 24 completed
Wed Aug 16 13:18:25 2023: BS 25 completed
Wed Aug 16 13:18:41 2023: BS 26 completed
Wed Aug 16 13:18:58 2023: BS 27 completed
Wed Aug 16 13:19:14 2023: BS 28 completed
Wed Aug 16 13:19:31 2023: BS 29 completed
Wed Aug 16 13:19:47 2023: BS 30 completed
Wed Aug 16 13:20:03 2023: BS 31 completed
Wed Aug 16 13:20:20 2023: BS 32 completed
Wed Aug 16 13:20:36 2023: BS 33 completed
Wed Aug 16 13:20:53 2023: BS 34 completed
Wed Aug 16 13:21:09 2023: BS 35 completed
Wed Aug 16 13:21:25 2023: BS 36 completed
Wed Aug 16 13:21:42 2023: BS 37 completed
Wed Aug 16 13:21:58 2023: BS 38 completed
Wed Aug 16 13:22:14 2023: BS 39 completed
Wed Aug 16 13:22:31 2023: BS 40 completed
Wed Aug 16 13:22:47 2023: BS 41 completed
Wed Aug 16 13:23:04 2023: BS 42 completed
Wed Aug 16 13:23:20 2023: BS 43 completed
Wed Aug 16 13:23:36 2023: BS 44 completed
Wed Aug 16 13:23:53 2023: BS 45 completed
Wed Aug 16 13:24:09 2023: BS 46 completed
Wed Aug 16 13:24:26 2023: BS 47 completed
Wed Aug 16 13:24:42 2023: BS 48 completed
Wed Aug 16 13:24:58 2023: BS 49 completed
Wed Aug 16 13:25:15 2023: BS 50 completed
Wed Aug 16 13:25:31 2023: BS 51 completed
Wed Aug 16 13:25:48 2023: BS 52 completed
Wed Aug 16 13:26:04 2023: BS 53 completed
Wed Aug 16 13:26:20 2023: BS 54 completed
Wed Aug 16 13:26:37 2023: BS 55 completed
Wed Aug 16 13:26:53 2023: BS 56 completed
Wed Aug 16 13:27:10 2023: BS 57 completed
Wed Aug 16 13:27:26 2023: BS 58 completed
Wed Aug 16 13:27:42 2023: BS 59 completed
Wed Aug 16 13:27:59 2023: BS 60 completed
Wed Aug 16 13:28:15 2023: BS 61 completed
Wed Aug 16 13:28:31 2023: BS 62 completed
Wed Aug 16 13:28:48 2023: BS 63 completed
Wed Aug 16 13:29:04 2023: BS 64 completed
Wed Aug 16 13:29:21 2023: BS 65 completed
Wed Aug 16 13:29:37 2023: BS 66 completed
Wed Aug 16 13:29:53 2023: BS 67 completed
Wed Aug 16 13:30:10 2023: BS 68 completed
Wed Aug 16 13:30:26 2023: BS 69 completed
Wed Aug 16 13:30:43 2023: BS 70 completed
Wed Aug 16 13:30:59 2023: BS 71 completed
Wed Aug 16 13:31:15 2023: BS 72 completed
Wed Aug 16 13:31:32 2023: BS 73 completed
Wed Aug 16 13:31:48 2023: BS 74 completed
Wed Aug 16 13:32:04 2023: BS 75 completed
Wed Aug 16 13:32:21 2023: BS 76 completed
Wed Aug 16 13:32:37 2023: BS 77 completed
Wed Aug 16 13:32:54 2023: BS 78 completed
Wed Aug 16 13:33:10 2023: BS 79 completed
Wed Aug 16 13:33:26 2023: BS 80 completed
Wed Aug 16 13:33:43 2023: BS 81 completed
Wed Aug 16 13:33:59 2023: BS 82 completed
Wed Aug 16 13:34:16 2023: BS 83 completed
Wed Aug 16 13:34:32 2023: BS 84 completed
Wed Aug 16 13:34:48 2023: BS 85 completed
Wed Aug 16 13:35:05 2023: BS 86 completed
Wed Aug 16 13:35:21 2023: BS 87 completed
Wed Aug 16 13:35:38 2023: BS 88 completed
Wed Aug 16 13:35:54 2023: BS 89 completed
Wed Aug 16 13:36:10 2023: BS 90 completed
Wed Aug 16 13:36:27 2023: BS 91 completed
Wed Aug 16 13:36:43 2023: BS 92 completed
Wed Aug 16 13:36:59 2023: BS 93 completed
Wed Aug 16 13:37:16 2023: BS 94 completed
Wed Aug 16 13:37:32 2023: BS 95 completed
Wed Aug 16 13:37:49 2023: BS 96 completed
Wed Aug 16 13:38:05 2023: BS 97 completed
Wed Aug 16 13:38:21 2023: BS 98 completed
Wed Aug 16 13:38:38 2023: BS 99 completed
Wed Aug 16 13:38:54 2023: BS 100 completed
Wed Aug 16 13:39:11 2023: BS 101 completed
Wed Aug 16 13:39:27 2023: BS 102 completed
Wed Aug 16 13:39:43 2023: BS 103 completed
Wed Aug 16 13:40:00 2023: BS 104 completed
Wed Aug 16 13:40:16 2023: BS 105 completed
Wed Aug 16 13:40:33 2023: BS 106 completed
Wed Aug 16 13:40:49 2023: BS 107 completed
Wed Aug 16 13:41:05 2023: BS 108 completed
Wed Aug 16 13:41:22 2023: BS 109 completed
Wed Aug 16 13:41:38 2023: BS 110 completed
Wed Aug 16 13:41:54 2023: BS 111 completed
Wed Aug 16 13:42:11 2023: BS 112 completed
Wed Aug 16 13:42:27 2023: BS 113 completed
Wed Aug 16 13:42:44 2023: BS 114 completed
Wed Aug 16 13:43:00 2023: BS 115 completed
Wed Aug 16 13:43:16 2023: BS 116 completed
Wed Aug 16 13:43:33 2023: BS 117 completed
Wed Aug 16 13:43:49 2023: BS 118 completed
Wed Aug 16 13:44:06 2023: BS 119 completed
Wed Aug 16 13:44:22 2023: BS 120 completed
Wed Aug 16 13:44:38 2023: BS 121 completed
Wed Aug 16 13:44:55 2023: BS 122 completed
Wed Aug 16 13:45:11 2023: BS 123 completed
Wed Aug 16 13:45:28 2023: BS 124 completed
Wed Aug 16 13:45:44 2023: BS 125 completed
Wed Aug 16 13:46:00 2023: BS 126 completed
Wed Aug 16 13:46:17 2023: BS 127 completed
Wed Aug 16 13:46:33 2023: BS 128 completed
Wed Aug 16 13:46:49 2023: BS 129 completed
Wed Aug 16 13:47:06 2023: BS 130 completed
Wed Aug 16 13:47:22 2023: BS 131 completed
Wed Aug 16 13:47:39 2023: BS 132 completed
Wed Aug 16 13:47:55 2023: BS 133 completed
Wed Aug 16 13:48:11 2023: BS 134 completed
Wed Aug 16 13:48:28 2023: BS 135 completed
Wed Aug 16 13:48:44 2023: BS 136 completed
Wed Aug 16 13:49:01 2023: BS 137 completed
Wed Aug 16 13:49:17 2023: BS 138 completed
Wed Aug 16 13:49:33 2023: BS 139 completed
Wed Aug 16 13:49:50 2023: BS 140 completed
Wed Aug 16 13:50:06 2023: BS 141 completed
Wed Aug 16 13:50:23 2023: BS 142 completed
Wed Aug 16 13:50:39 2023: BS 143 completed
Wed Aug 16 13:50:55 2023: BS 144 completed
Wed Aug 16 13:51:12 2023: BS 145 completed
Wed Aug 16 13:51:28 2023: BS 146 completed
Wed Aug 16 13:51:44 2023: BS 147 completed
Wed Aug 16 13:52:01 2023: BS 148 completed
Wed Aug 16 13:52:17 2023: BS 149 completed
Wed Aug 16 13:52:34 2023: BS 150 completed
Wed Aug 16 13:52:50 2023: BS 151 completed
Wed Aug 16 13:53:06 2023: BS 152 completed
Wed Aug 16 13:53:23 2023: BS 153 completed
Wed Aug 16 13:53:39 2023: BS 154 completed
Wed Aug 16 13:53:56 2023: BS 155 completed
Wed Aug 16 13:54:12 2023: BS 156 completed
Wed Aug 16 13:54:28 2023: BS 157 completed
Wed Aug 16 13:54:45 2023: BS 158 completed
Wed Aug 16 13:55:01 2023: BS 159 completed
Wed Aug 16 13:55:18 2023: BS 160 completed
Wed Aug 16 13:55:34 2023: BS 161 completed
Wed Aug 16 13:55:50 2023: BS 162 completed
Wed Aug 16 13:56:07 2023: BS 163 completed
Wed Aug 16 13:56:23 2023: BS 164 completed
Wed Aug 16 13:56:39 2023: BS 165 completed
Wed Aug 16 13:56:56 2023: BS 166 completed
Wed Aug 16 13:57:12 2023: BS 167 completed
Wed Aug 16 13:57:29 2023: BS 168 completed
Wed Aug 16 13:57:45 2023: BS 169 completed
Wed Aug 16 13:58:01 2023: BS 170 completed
Wed Aug 16 13:58:18 2023: BS 171 completed
Wed Aug 16 13:58:34 2023: BS 172 completed
Wed Aug 16 13:58:51 2023: BS 173 completed
Wed Aug 16 13:59:07 2023: BS 174 completed
Wed Aug 16 13:59:23 2023: BS 175 completed
Wed Aug 16 13:59:40 2023: BS 176 completed
Wed Aug 16 13:59:56 2023: BS 177 completed
Wed Aug 16 14:00:13 2023: BS 178 completed
Wed Aug 16 14:00:29 2023: BS 179 completed
Wed Aug 16 14:00:45 2023: BS 180 completed
Wed Aug 16 14:01:02 2023: BS 181 completed
Wed Aug 16 14:01:18 2023: BS 182 completed
Wed Aug 16 14:01:34 2023: BS 183 completed
Wed Aug 16 14:01:51 2023: BS 184 completed
Wed Aug 16 14:02:07 2023: BS 185 completed
Wed Aug 16 14:02:24 2023: BS 186 completed
Wed Aug 16 14:02:40 2023: BS 187 completed
Wed Aug 16 14:02:56 2023: BS 188 completed
Wed Aug 16 14:03:13 2023: BS 189 completed
Wed Aug 16 14:03:29 2023: BS 190 completed
Wed Aug 16 14:03:46 2023: BS 191 completed
Wed Aug 16 14:04:02 2023: BS 192 completed
Wed Aug 16 14:04:18 2023: BS 193 completed
Wed Aug 16 14:04:35 2023: BS 194 completed
Wed Aug 16 14:04:51 2023: BS 195 completed
Wed Aug 16 14:05:08 2023: BS 196 completed
Wed Aug 16 14:05:24 2023: BS 197 completed
Wed Aug 16 14:05:40 2023: BS 198 completed
Wed Aug 16 14:05:57 2023: BS 199 completed
Wed Aug 16 14:06:13 2023: BS 200 completed
Wed Aug 16 14:06:29 2023: BS 201 completed
Wed Aug 16 14:06:46 2023: BS 202 completed
Wed Aug 16 14:07:02 2023: BS 203 completed
Wed Aug 16 14:07:19 2023: BS 204 completed
Wed Aug 16 14:07:35 2023: BS 205 completed
Wed Aug 16 14:07:51 2023: BS 206 completed
Wed Aug 16 14:08:08 2023: BS 207 completed
Wed Aug 16 14:08:24 2023: BS 208 completed
Wed Aug 16 14:08:41 2023: BS 209 completed
Wed Aug 16 14:08:57 2023: BS 210 completed
Wed Aug 16 14:09:13 2023: BS 211 completed
Wed Aug 16 14:09:30 2023: BS 212 completed
Wed Aug 16 14:09:46 2023: BS 213 completed
Wed Aug 16 14:10:03 2023: BS 214 completed
Wed Aug 16 14:10:19 2023: BS 215 completed
Wed Aug 16 14:10:35 2023: BS 216 completed
Wed Aug 16 14:10:52 2023: BS 217 completed
Wed Aug 16 14:11:08 2023: BS 218 completed
Wed Aug 16 14:11:24 2023: BS 219 completed
Wed Aug 16 14:11:41 2023: BS 220 completed
Wed Aug 16 14:11:57 2023: BS 221 completed
Wed Aug 16 14:12:14 2023: BS 222 completed
Wed Aug 16 14:12:30 2023: BS 223 completed
Wed Aug 16 14:12:46 2023: BS 224 completed
Wed Aug 16 14:13:03 2023: BS 225 completed
Wed Aug 16 14:13:19 2023: BS 226 completed
Wed Aug 16 14:13:36 2023: BS 227 completed
Wed Aug 16 14:13:52 2023: BS 228 completed
Wed Aug 16 14:14:08 2023: BS 229 completed
Wed Aug 16 14:14:25 2023: BS 230 completed
Wed Aug 16 14:14:41 2023: BS 231 completed
Wed Aug 16 14:14:58 2023: BS 232 completed
Wed Aug 16 14:15:14 2023: BS 233 completed
Wed Aug 16 14:15:30 2023: BS 234 completed
Wed Aug 16 14:15:47 2023: BS 235 completed
Wed Aug 16 14:16:03 2023: BS 236 completed
Wed Aug 16 14:16:19 2023: BS 237 completed
Wed Aug 16 14:16:36 2023: BS 238 completed
Wed Aug 16 14:16:52 2023: BS 239 completed
Wed Aug 16 14:17:09 2023: BS 240 completed
Wed Aug 16 14:17:25 2023: BS 241 completed
Wed Aug 16 14:17:41 2023: BS 242 completed
Wed Aug 16 14:17:58 2023: BS 243 completed
Wed Aug 16 14:18:14 2023: BS 244 completed
Wed Aug 16 14:18:31 2023: BS 245 completed
Wed Aug 16 14:18:47 2023: BS 246 completed
Wed Aug 16 14:19:03 2023: BS 247 completed
Wed Aug 16 14:19:20 2023: BS 248 completed
Wed Aug 16 14:19:36 2023: BS 249 completed
