# Supplementary material for: Modular Synthesis of Benzoylpyridines Exploiting a Reductive Arylation Strategy
Source: Org Lett. 2023 Dec 22;26(14):2847–51. doi: 10.1021/acs.orglett.3c03833 (PMC11020167; doi:10.1021/acs.orglett.3c03833)
Supplement: Supplementary file 2 — ol3c03833_si_002.zip [file ol3c03833_si_002.zip › FID for Publication/3j/FID/IA-71-column_CARBON_20230817_01.fid/log]

Thu Aug 17 03:25:17 2023: Experiment started
Thu Aug 17 03:27:19 2023: BS 1 completed
Thu Aug 17 03:27:39 2023: BS 2 completed
Thu Aug 17 03:27:59 2023: BS 3 completed
Thu Aug 17 03:28:19 2023: BS 4 completed
Thu Aug 17 03:28:39 2023: BS 5 completed
Thu Aug 17 03:28:59 2023: BS 6 completed
Thu Aug 17 03:29:19 2023: BS 7 completed
Thu Aug 17 03:29:39 2023: BS 8 completed
Thu Aug 17 03:29:59 2023: BS 9 completed
Thu Aug 17 03:30:19 2023: BS 10 completed
Thu Aug 17 03:30:39 2023: BS 11 completed
Thu Aug 17 03:30:59 2023: BS 12 completed
Thu Aug 17 03:31:19 2023: BS 13 completed
Thu Aug 17 03:31:39 2023: BS 14 completed
Thu Aug 17 03:31:59 2023: BS 15 completed
Thu Aug 17 03:32:19 2023: BS 16 completed
Thu Aug 17 03:32:39 2023: BS 17 completed
Thu Aug 17 03:32:59 2023: BS 18 completed
Thu Aug 17 03:33:19 2023: BS 19 completed
Thu Aug 17 03:33:39 2023: BS 20 completed
Thu Aug 17 03:33:59 2023: BS 21 completed
Thu Aug 17 03:34:19 2023: BS 22 completed
Thu Aug 17 03:34:39 2023: BS 23 completed
Thu Aug 17 03:34:59 2023: BS 24 completed
Thu Aug 17 03:35:19 2023: BS 25 completed
Thu Aug 17 03:35:39 2023: BS 26 completed
Thu Aug 17 03:35:59 2023: BS 27 completed
Thu Aug 17 03:36:19 2023: BS 28 completed
Thu Aug 17 03:36:39 2023: BS 29 completed
Thu Aug 17 03:36:59 2023: BS 30 completed
Thu Aug 17 03:37:19 2023: BS 31 completed
Thu Aug 17 03:37:39 2023: BS 32 completed
Thu Aug 17 03:37:59 2023: BS 33 completed
Thu Aug 17 03:38:19 2023: BS 34 completed
Thu Aug 17 03:38:39 2023: BS 35 completed
Thu Aug 17 03:38:59 2023: BS 36 completed
Thu Aug 17 03:39:19 2023: BS 37 completed
Thu Aug 17 03:39:39 2023: BS 38 completed
Thu Aug 17 03:39:59 2023: BS 39 completed
Thu Aug 17 03:40:19 2023: BS 40 completed
Thu Aug 17 03:40:39 2023: BS 41 completed
Thu Aug 17 03:40:59 2023: BS 42 completed
Thu Aug 17 03:41:19 2023: BS 43 completed
Thu Aug 17 03:41:39 2023: BS 44 completed
Thu Aug 17 03:41:59 2023: BS 45 completed
Thu Aug 17 03:42:19 2023: BS 46 completed
Thu Aug 17 03:42:39 2023: BS 47 completed
Thu Aug 17 03:42:59 2023: BS 48 completed
Thu Aug 17 03:43:19 2023: BS 49 completed
Thu Aug 17 03:43:39 2023: BS 50 completed
Thu Aug 17 03:43:59 2023: BS 51 completed
Thu Aug 17 03:44:19 2023: BS 52 completed
Thu Aug 17 03:44:39 2023: BS 53 completed
Thu Aug 17 03:44:59 2023: BS 54 completed
Thu Aug 17 03:45:19 2023: BS 55 completed
Thu Aug 17 03:45:39 2023: BS 56 completed
Thu Aug 17 03:45:59 2023: BS 57 completed
Thu Aug 17 03:46:19 2023: BS 58 completed
Thu Aug 17 03:46:39 2023: BS 59 completed
Thu Aug 17 03:46:59 2023: BS 60 completed
Thu Aug 17 03:47:19 2023: BS 61 completed
Thu Aug 17 03:47:39 2023: BS 62 completed
Thu Aug 17 03:47:59 2023: BS 63 completed
Thu Aug 17 03:48:19 2023: BS 64 completed
Thu Aug 17 03:48:39 2023: BS 65 completed
Thu Aug 17 03:48:59 2023: BS 66 completed
Thu Aug 17 03:49:19 2023: BS 67 completed
Thu Aug 17 03:49:39 2023: BS 68 completed
Thu Aug 17 03:49:59 2023: BS 69 completed
Thu Aug 17 03:50:19 2023: BS 70 completed
Thu Aug 17 03:50:39 2023: BS 71 completed
Thu Aug 17 03:50:59 2023: BS 72 completed
Thu Aug 17 03:51:19 2023: BS 73 completed
Thu Aug 17 03:51:39 2023: BS 74 completed
Thu Aug 17 03:51:59 2023: BS 75 completed
Thu Aug 17 03:52:19 2023: BS 76 completed
Thu Aug 17 03:52:39 2023: BS 77 completed
Thu Aug 17 03:52:59 2023: BS 78 completed
Thu Aug 17 03:53:19 2023: BS 79 completed
Thu Aug 17 03:53:39 2023: BS 80 completed
Thu Aug 17 03:53:59 2023: BS 81 completed
Thu Aug 17 03:54:19 2023: BS 82 completed
Thu Aug 17 03:54:39 2023: BS 83 completed
Thu Aug 17 03:54:59 2023: BS 84 completed
Thu Aug 17 03:55:19 2023: BS 85 completed
Thu Aug 17 03:55:39 2023: BS 86 completed
Thu Aug 17 03:55:59 2023: BS 87 completed
Thu Aug 17 03:56:19 2023: BS 88 completed
Thu Aug 17 03:56:39 2023: BS 89 completed
Thu Aug 17 03:56:59 2023: BS 90 completed
Thu Aug 17 03:57:19 2023: BS 91 completed
Thu Aug 17 03:57:39 2023: BS 92 completed
Thu Aug 17 03:57:59 2023: BS 93 completed
Thu Aug 17 03:58:19 2023: BS 94 completed
Thu Aug 17 03:58:39 2023: BS 95 completed
Thu Aug 17 03:58:59 2023: BS 96 completed
Thu Aug 17 03:59:19 2023: BS 97 completed
Thu Aug 17 03:59:39 2023: BS 98 completed
Thu Aug 17 03:59:59 2023: BS 99 completed
Thu Aug 17 04:00:19 2023: BS 100 completed
Thu Aug 17 04:00:39 2023: BS 101 completed
Thu Aug 17 04:00:59 2023: BS 102 completed
Thu Aug 17 04:01:19 2023: BS 103 completed
Thu Aug 17 04:01:39 2023: BS 104 completed
Thu Aug 17 04:01:59 2023: BS 105 completed
Thu Aug 17 04:02:19 2023: BS 106 completed
Thu Aug 17 04:02:39 2023: BS 107 completed
Thu Aug 17 04:02:59 2023: BS 108 completed
Thu Aug 17 04:03:19 2023: BS 109 completed
Thu Aug 17 04:03:39 2023: BS 110 completed
Thu Aug 17 04:03:59 2023: BS 111 completed
Thu Aug 17 04:04:19 2023: BS 112 completed
Thu Aug 17 04:04:39 2023: BS 113 completed
Thu Aug 17 04:04:59 2023: BS 114 completed
Thu Aug 17 04:05:19 2023: BS 115 completed
Thu Aug 17 04:05:39 2023: BS 116 completed
Thu Aug 17 04:05:59 2023: BS 117 completed
Thu Aug 17 04:06:19 2023: BS 118 completed
Thu Aug 17 04:06:39 2023: BS 119 completed
Thu Aug 17 04:06:59 2023: BS 120 completed
Thu Aug 17 04:07:19 2023: BS 121 completed
Thu Aug 17 04:07:39 2023: BS 122 completed
Thu Aug 17 04:07:59 2023: BS 123 completed
Thu Aug 17 04:08:19 2023: BS 124 completed
Thu Aug 17 04:08:39 2023: BS 125 completed
Thu Aug 17 04:08:59 2023: BS 126 completed
Thu Aug 17 04:09:19 2023: BS 127 completed
Thu Aug 17 04:09:39 2023: BS 128 completed
Thu Aug 17 04:09:59 2023: BS 129 completed
Thu Aug 17 04:10:19 2023: BS 130 completed
Thu Aug 17 04:10:39 2023: BS 131 completed
Thu Aug 17 04:10:59 2023: BS 132 completed
Thu Aug 17 04:11:19 2023: BS 133 completed
Thu Aug 17 04:11:39 2023: BS 134 completed
Thu Aug 17 04:11:59 2023: BS 135 completed
Thu Aug 17 04:12:19 2023: BS 136 completed
Thu Aug 17 04:12:39 2023: BS 137 completed
Thu Aug 17 04:12:59 2023: BS 138 completed
Thu Aug 17 04:13:19 2023: BS 139 completed
Thu Aug 17 04:13:39 2023: BS 140 completed
Thu Aug 17 04:13:59 2023: BS 141 completed
Thu Aug 17 04:14:19 2023: BS 142 completed
Thu Aug 17 04:14:39 2023: BS 143 completed
Thu Aug 17 04:14:59 2023: BS 144 completed
Thu Aug 17 04:15:19 2023: BS 145 completed
Thu Aug 17 04:15:39 2023: BS 146 completed
Thu Aug 17 04:15:59 2023: BS 147 completed
Thu Aug 17 04:16:19 2023: BS 148 completed
Thu Aug 17 04:16:39 2023: BS 149 completed
Thu Aug 17 04:16:59 2023: BS 150 completed
Thu Aug 17 04:17:19 2023: BS 151 completed
Thu Aug 17 04:17:39 2023: BS 152 completed
Thu Aug 17 04:17:59 2023: BS 153 completed
Thu Aug 17 04:18:19 2023: BS 154 completed
Thu Aug 17 04:18:39 2023: BS 155 completed
Thu Aug 17 04:18:59 2023: BS 156 completed
Thu Aug 17 04:19:19 2023: BS 157 completed
Thu Aug 17 04:19:39 2023: BS 158 completed
Thu Aug 17 04:19:59 2023: BS 159 completed
Thu Aug 17 04:20:19 2023: BS 160 completed
Thu Aug 17 04:20:39 2023: BS 161 completed
Thu Aug 17 04:20:59 2023: BS 162 completed
Thu Aug 17 04:21:19 2023: BS 163 completed
Thu Aug 17 04:21:39 2023: BS 164 completed
Thu Aug 17 04:21:59 2023: BS 165 completed
Thu Aug 17 04:22:19 2023: BS 166 completed
Thu Aug 17 04:22:39 2023: BS 167 completed
Thu Aug 17 04:22:59 2023: BS 168 completed
Thu Aug 17 04:23:19 2023: BS 169 completed
Thu Aug 17 04:23:39 2023: BS 170 completed
Thu Aug 17 04:23:59 2023: BS 171 completed
Thu Aug 17 04:24:19 2023: BS 172 completed
Thu Aug 17 04:24:39 2023: BS 173 completed
Thu Aug 17 04:24:59 2023: BS 174 completed
Thu Aug 17 04:25:19 2023: BS 175 completed
Thu Aug 17 04:25:39 2023: BS 176 completed
Thu Aug 17 04:25:59 2023: BS 177 completed
Thu Aug 17 04:26:19 2023: BS 178 completed
Thu Aug 17 04:26:39 2023: BS 179 completed
Thu Aug 17 04:26:59 2023: BS 180 completed
Thu Aug 17 04:27:19 2023: BS 181 completed
Thu Aug 17 04:27:39 2023: BS 182 completed
Thu Aug 17 04:27:59 2023: BS 183 completed
Thu Aug 17 04:28:19 2023: BS 184 completed
Thu Aug 17 04:28:39 2023: BS 185 completed
Thu Aug 17 04:28:59 2023: BS 186 completed
Thu Aug 17 04:29:19 2023: BS 187 completed
Thu Aug 17 04:29:39 2023: BS 188 completed
Thu Aug 17 04:29:59 2023: BS 189 completed
Thu Aug 17 04:30:19 2023: BS 190 completed
Thu Aug 17 04:30:39 2023: BS 191 completed
Thu Aug 17 04:30:59 2023: BS 192 completed
Thu Aug 17 04:31:19 2023: BS 193 completed
Thu Aug 17 04:31:39 2023: BS 194 completed
Thu Aug 17 04:31:59 2023: BS 195 completed
Thu Aug 17 04:32:19 2023: BS 196 completed
Thu Aug 17 04:32:39 2023: BS 197 completed
Thu Aug 17 04:32:59 2023: BS 198 completed
Thu Aug 17 04:33:19 2023: BS 199 completed
Thu Aug 17 04:33:39 2023: BS 200 completed
Thu Aug 17 04:33:59 2023: BS 201 completed
Thu Aug 17 04:34:19 2023: BS 202 completed
Thu Aug 17 04:34:39 2023: BS 203 completed
Thu Aug 17 04:34:59 2023: BS 204 completed
Thu Aug 17 04:35:19 2023: BS 205 completed
Thu Aug 17 04:35:39 2023: BS 206 completed
Thu Aug 17 04:35:59 2023: BS 207 completed
Thu Aug 17 04:36:19 2023: BS 208 completed
Thu Aug 17 04:36:39 2023: BS 209 completed
Thu Aug 17 04:36:59 2023: BS 210 completed
Thu Aug 17 04:37:19 2023: BS 211 completed
Thu Aug 17 04:37:39 2023: BS 212 completed
Thu Aug 17 04:37:59 2023: BS 213 completed
Thu Aug 17 04:38:19 2023: BS 214 completed
Thu Aug 17 04:38:39 2023: BS 215 completed
Thu Aug 17 04:38:59 2023: BS 216 completed
Thu Aug 17 04:39:19 2023: BS 217 completed
Thu Aug 17 04:39:39 2023: BS 218 completed
Thu Aug 17 04:39:59 2023: BS 219 completed
Thu Aug 17 04:40:19 2023: BS 220 completed
Thu Aug 17 04:40:39 2023: BS 221 completed
Thu Aug 17 04:40:59 2023: BS 222 completed
Thu Aug 17 04:41:19 2023: BS 223 completed
Thu Aug 17 04:41:39 2023: BS 224 completed
Thu Aug 17 04:41:59 2023: BS 225 completed
Thu Aug 17 04:42:19 2023: BS 226 completed
Thu Aug 17 04:42:39 2023: BS 227 completed
Thu Aug 17 04:42:59 2023: BS 228 completed
Thu Aug 17 04:43:19 2023: BS 229 completed
Thu Aug 17 04:43:39 2023: BS 230 completed
Thu Aug 17 04:43:59 2023: BS 231 completed
Thu Aug 17 04:44:19 2023: BS 232 completed
Thu Aug 17 04:44:39 2023: BS 233 completed
Thu Aug 17 04:44:59 2023: BS 234 completed
Thu Aug 17 04:45:19 2023: BS 235 completed
Thu Aug 17 04:45:39 2023: BS 236 completed
Thu Aug 17 04:45:59 2023: BS 237 completed
Thu Aug 17 04:46:19 2023: BS 238 completed
Thu Aug 17 04:46:39 2023: BS 239 completed
Thu Aug 17 04:46:59 2023: BS 240 completed
Thu Aug 17 04:47:19 2023: BS 241 completed
Thu Aug 17 04:47:39 2023: BS 242 completed
Thu Aug 17 04:47:59 2023: BS 243 completed
Thu Aug 17 04:48:19 2023: BS 244 completed
Thu Aug 17 04:48:39 2023: BS 245 completed
Thu Aug 17 04:48:59 2023: BS 246 completed
Thu Aug 17 04:49:19 2023: BS 247 completed
Thu Aug 17 04:49:39 2023: BS 248 completed
Thu Aug 17 04:49:59 2023: BS 249 completed
Thu Aug 17 04:50:19 2023: BS 250 completed
Thu Aug 17 04:50:39 2023: BS 251 completed
Thu Aug 17 04:50:59 2023: BS 252 completed
Thu Aug 17 04:51:19 2023: BS 253 completed
Thu Aug 17 04:51:39 2023: BS 254 completed
Thu Aug 17 04:51:59 2023: BS 255 completed
Thu Aug 17 04:52:19 2023: BS 256 completed
Thu Aug 17 04:52:39 2023: BS 257 completed
Thu Aug 17 04:52:59 2023: BS 258 completed
Thu Aug 17 04:53:19 2023: BS 259 completed
Thu Aug 17 04:53:39 2023: BS 260 completed
Thu Aug 17 04:53:59 2023: BS 261 completed
Thu Aug 17 04:54:19 2023: BS 262 completed
Thu Aug 17 04:54:39 2023: BS 263 completed
Thu Aug 17 04:54:59 2023: BS 264 completed
Thu Aug 17 04:55:19 2023: BS 265 completed
Thu Aug 17 04:55:39 2023: BS 266 completed
Thu Aug 17 04:55:59 2023: BS 267 completed
Thu Aug 17 04:56:19 2023: BS 268 completed
Thu Aug 17 04:56:39 2023: BS 269 completed
Thu Aug 17 04:56:59 2023: BS 270 completed
Thu Aug 17 04:57:19 2023: BS 271 completed
Thu Aug 17 04:57:39 2023: BS 272 completed
Thu Aug 17 04:57:59 2023: BS 273 completed
Thu Aug 17 04:58:19 2023: BS 274 completed
Thu Aug 17 04:58:39 2023: BS 275 completed
Thu Aug 17 04:58:59 2023: BS 276 completed
Thu Aug 17 04:59:19 2023: BS 277 completed
Thu Aug 17 04:59:39 2023: BS 278 completed
Thu Aug 17 04:59:59 2023: BS 279 completed
Thu Aug 17 05:00:19 2023: BS 280 completed
Thu Aug 17 05:00:39 2023: BS 281 completed
Thu Aug 17 05:00:59 2023: BS 282 completed
Thu Aug 17 05:01:19 2023: BS 283 completed
Thu Aug 17 05:01:39 2023: BS 284 completed
Thu Aug 17 05:01:59 2023: BS 285 completed
Thu Aug 17 05:02:19 2023: BS 286 completed
Thu Aug 17 05:02:39 2023: BS 287 completed
Thu Aug 17 05:02:59 2023: BS 288 completed
Thu Aug 17 05:03:19 2023: BS 289 completed
Thu Aug 17 05:03:39 2023: BS 290 completed
Thu Aug 17 05:03:59 2023: BS 291 completed
Thu Aug 17 05:04:19 2023: BS 292 completed
Thu Aug 17 05:04:39 2023: BS 293 completed
Thu Aug 17 05:04:59 2023: BS 294 completed
Thu Aug 17 05:05:19 2023: BS 295 completed
Thu Aug 17 05:05:39 2023: BS 296 completed
Thu Aug 17 05:05:59 2023: BS 297 completed
Thu Aug 17 05:06:19 2023: BS 298 completed
Thu Aug 17 05:06:39 2023: BS 299 completed
Thu Aug 17 05:06:59 2023: BS 300 completed
Thu Aug 17 05:07:19 2023: BS 301 completed
Thu Aug 17 05:07:39 2023: BS 302 completed
Thu Aug 17 05:07:59 2023: BS 303 completed
Thu Aug 17 05:08:19 2023: BS 304 completed
Thu Aug 17 05:08:39 2023: BS 305 completed
Thu Aug 17 05:08:59 2023: BS 306 completed
Thu Aug 17 05:09:19 2023: BS 307 completed
Thu Aug 17 05:09:39 2023: BS 308 completed
Thu Aug 17 05:09:59 2023: BS 309 completed
Thu Aug 17 05:10:19 2023: BS 310 completed
Thu Aug 17 05:10:39 2023: BS 311 completed
Thu Aug 17 05:10:59 2023: BS 312 completed
Thu Aug 17 05:11:19 2023: BS 313 completed
Thu Aug 17 05:11:39 2023: BS 314 completed
Thu Aug 17 05:11:59 2023: BS 315 completed
Thu Aug 17 05:12:19 2023: BS 316 completed
Thu Aug 17 05:12:39 2023: BS 317 completed
Thu Aug 17 05:12:59 2023: BS 318 completed
Thu Aug 17 05:13:19 2023: BS 319 completed
Thu Aug 17 05:13:39 2023: BS 320 completed
Thu Aug 17 05:13:59 2023: BS 321 completed
Thu Aug 17 05:14:19 2023: BS 322 completed
Thu Aug 17 05:14:39 2023: BS 323 completed
Thu Aug 17 05:14:59 2023: BS 324 completed
Thu Aug 17 05:15:19 2023: BS 325 completed
Thu Aug 17 05:15:39 2023: BS 326 completed
Thu Aug 17 05:15:59 2023: BS 327 completed
Thu Aug 17 05:16:19 2023: BS 328 completed
Thu Aug 17 05:16:39 2023: BS 329 completed
Thu Aug 17 05:16:59 2023: BS 330 completed
Thu Aug 17 05:17:19 2023: BS 331 completed
Thu Aug 17 05:17:39 2023: BS 332 completed
Thu Aug 17 05:17:59 2023: BS 333 completed
Thu Aug 17 05:18:19 2023: BS 334 completed
Thu Aug 17 05:18:39 2023: BS 335 completed
Thu Aug 17 05:18:59 2023: BS 336 completed
Thu Aug 17 05:19:19 2023: BS 337 completed
Thu Aug 17 05:19:39 2023: BS 338 completed
Thu Aug 17 05:19:59 2023: BS 339 completed
Thu Aug 17 05:20:19 2023: BS 340 completed
Thu Aug 17 05:20:39 2023: BS 341 completed
Thu Aug 17 05:20:59 2023: BS 342 completed
Thu Aug 17 05:21:19 2023: BS 343 completed
Thu Aug 17 05:21:39 2023: BS 344 completed
Thu Aug 17 05:21:59 2023: BS 345 completed
Thu Aug 17 05:22:19 2023: BS 346 completed
Thu Aug 17 05:22:39 2023: BS 347 completed
Thu Aug 17 05:22:59 2023: BS 348 completed
Thu Aug 17 05:23:19 2023: BS 349 completed
Thu Aug 17 05:23:39 2023: BS 350 completed
Thu Aug 17 05:23:59 2023: BS 351 completed
Thu Aug 17 05:24:19 2023: BS 352 completed
Thu Aug 17 05:24:39 2023: BS 353 completed
Thu Aug 17 05:24:59 2023: BS 354 completed
Thu Aug 17 05:25:19 2023: BS 355 completed
Thu Aug 17 05:25:39 2023: BS 356 completed
Thu Aug 17 05:25:59 2023: BS 357 completed
Thu Aug 17 05:26:19 2023: BS 358 completed
Thu Aug 17 05:26:39 2023: BS 359 completed
Thu Aug 17 05:26:59 2023: BS 360 completed
Thu Aug 17 05:27:19 2023: BS 361 completed
Thu Aug 17 05:27:39 2023: BS 362 completed
Thu Aug 17 05:27:59 2023: BS 363 completed
Thu Aug 17 05:28:19 2023: BS 364 completed
Thu Aug 17 05:28:39 2023: BS 365 completed
Thu Aug 17 05:28:59 2023: BS 366 completed
Thu Aug 17 05:29:19 2023: BS 367 completed
Thu Aug 17 05:29:39 2023: BS 368 completed
Thu Aug 17 05:29:59 2023: BS 369 completed
Thu Aug 17 05:30:19 2023: BS 370 completed
Thu Aug 17 05:30:39 2023: BS 371 completed
Thu Aug 17 05:30:59 2023: BS 372 completed
Thu Aug 17 05:31:19 2023: BS 373 completed
Thu Aug 17 05:31:39 2023: BS 374 completed
Thu Aug 17 05:31:59 2023: BS 375 completed
Thu Aug 17 05:32:19 2023: BS 376 completed
Thu Aug 17 05:32:39 2023: BS 377 completed
Thu Aug 17 05:32:59 2023: BS 378 completed
Thu Aug 17 05:33:19 2023: BS 379 completed
Thu Aug 17 05:33:39 2023: BS 380 completed
Thu Aug 17 05:33:59 2023: BS 381 completed
Thu Aug 17 05:34:19 2023: BS 382 completed
Thu Aug 17 05:34:39 2023: BS 383 completed
Thu Aug 17 05:34:59 2023: BS 384 completed
Thu Aug 17 05:35:19 2023: BS 385 completed
Thu Aug 17 05:35:39 2023: BS 386 completed
Thu Aug 17 05:35:59 2023: BS 387 completed
Thu Aug 17 05:36:19 2023: BS 388 completed
Thu Aug 17 05:36:39 2023: BS 389 completed
Thu Aug 17 05:36:59 2023: BS 390 completed
Thu Aug 17 05:37:19 2023: BS 391 completed
Thu Aug 17 05:37:39 2023: BS 392 completed
Thu Aug 17 05:37:59 2023: BS 393 completed
Thu Aug 17 05:38:19 2023: BS 394 completed
Thu Aug 17 05:38:39 2023: BS 395 completed
Thu Aug 17 05:38:59 2023: BS 396 completed
Thu Aug 17 05:39:19 2023: BS 397 completed
Thu Aug 17 05:39:39 2023: BS 398 completed
Thu Aug 17 05:39:59 2023: BS 399 completed
Thu Aug 17 05:40:19 2023: BS 400 completed
Thu Aug 17 05:40:39 2023: BS 401 completed
Thu Aug 17 05:40:59 2023: BS 402 completed
Thu Aug 17 05:41:19 2023: BS 403 completed
Thu Aug 17 05:41:39 2023: BS 404 completed
Thu Aug 17 05:41:59 2023: BS 405 completed
Thu Aug 17 05:42:19 2023: BS 406 completed
Thu Aug 17 05:42:39 2023: BS 407 completed
Thu Aug 17 05:42:59 2023: BS 408 completed
Thu Aug 17 05:43:19 2023: BS 409 completed
Thu Aug 17 05:43:39 2023: BS 410 completed
Thu Aug 17 05:43:59 2023: BS 411 completed
Thu Aug 17 05:44:19 2023: BS 412 completed
Thu Aug 17 05:44:39 2023: BS 413 completed
Thu Aug 17 05:44:59 2023: BS 414 completed
Thu Aug 17 05:45:19 2023: BS 415 completed
Thu Aug 17 05:45:39 2023: BS 416 completed
Thu Aug 17 05:45:59 2023: BS 417 completed
Thu Aug 17 05:46:19 2023: BS 418 completed
Thu Aug 17 05:46:39 2023: BS 419 completed
Thu Aug 17 05:46:59 2023: BS 420 completed
Thu Aug 17 05:47:19 2023: BS 421 completed
Thu Aug 17 05:47:39 2023: BS 422 completed
Thu Aug 17 05:47:59 2023: BS 423 completed
Thu Aug 17 05:48:19 2023: BS 424 completed
Thu Aug 17 05:48:39 2023: BS 425 completed
Thu Aug 17 05:48:59 2023: BS 426 completed
Thu Aug 17 05:49:19 2023: BS 427 completed
Thu Aug 17 05:49:39 2023: BS 428 completed
Thu Aug 17 05:49:59 2023: BS 429 completed
Thu Aug 17 05:50:19 2023: BS 430 completed
Thu Aug 17 05:50:39 2023: BS 431 completed
Thu Aug 17 05:50:59 2023: BS 432 completed
Thu Aug 17 05:51:19 2023: BS 433 completed
Thu Aug 17 05:51:39 2023: BS 434 completed
Thu Aug 17 05:51:59 2023: BS 435 completed
Thu Aug 17 05:52:19 2023: BS 436 completed
Thu Aug 17 05:52:39 2023: BS 437 completed
Thu Aug 17 05:52:59 2023: BS 438 completed
Thu Aug 17 05:53:19 2023: BS 439 completed
Thu Aug 17 05:53:39 2023: BS 440 completed
Thu Aug 17 05:53:59 2023: BS 441 completed
Thu Aug 17 05:54:19 2023: BS 442 completed
Thu Aug 17 05:54:39 2023: BS 443 completed
Thu Aug 17 05:54:59 2023: BS 444 completed
Thu Aug 17 05:55:19 2023: BS 445 completed
Thu Aug 17 05:55:39 2023: BS 446 completed
Thu Aug 17 05:55:59 2023: BS 447 completed
Thu Aug 17 05:56:19 2023: BS 448 completed
Thu Aug 17 05:56:39 2023: BS 449 completed
Thu Aug 17 05:56:59 2023: BS 450 completed
Thu Aug 17 05:57:19 2023: BS 451 completed
Thu Aug 17 05:57:39 2023: BS 452 completed
Thu Aug 17 05:57:59 2023: BS 453 completed
Thu Aug 17 05:58:19 2023: BS 454 completed
Thu Aug 17 05:58:39 2023: BS 455 completed
Thu Aug 17 05:58:59 2023: BS 456 completed
Thu Aug 17 05:59:19 2023: BS 457 completed
Thu Aug 17 05:59:39 2023: BS 458 completed
Thu Aug 17 05:59:59 2023: BS 459 completed
Thu Aug 17 06:00:19 2023: BS 460 completed
Thu Aug 17 06:00:39 2023: BS 461 completed
Thu Aug 17 06:00:59 2023: BS 462 completed
Thu Aug 17 06:01:19 2023: BS 463 completed
Thu Aug 17 06:01:39 2023: BS 464 completed
Thu Aug 17 06:01:59 2023: BS 465 completed
Thu Aug 17 06:02:19 2023: BS 466 completed
Thu Aug 17 06:02:39 2023: BS 467 completed
Thu Aug 17 06:02:59 2023: BS 468 completed
Thu Aug 17 06:03:19 2023: BS 469 completed
Thu Aug 17 06:03:39 2023: BS 470 completed
Thu Aug 17 06:03:59 2023: BS 471 completed
Thu Aug 17 06:04:19 2023: BS 472 completed
Thu Aug 17 06:04:39 2023: BS 473 completed
Thu Aug 17 06:04:59 2023: BS 474 completed
Thu Aug 17 06:05:19 2023: BS 475 completed
Thu Aug 17 06:05:39 2023: BS 476 completed
Thu Aug 17 06:05:59 2023: BS 477 completed
Thu Aug 17 06:06:19 2023: BS 478 completed
Thu Aug 17 06:06:39 2023: BS 479 completed
Thu Aug 17 06:06:59 2023: BS 480 completed
Thu Aug 17 06:07:19 2023: BS 481 completed
Thu Aug 17 06:07:39 2023: BS 482 completed
Thu Aug 17 06:07:59 2023: BS 483 completed
Thu Aug 17 06:08:19 2023: BS 484 completed
Thu Aug 17 06:08:39 2023: BS 485 completed
Thu Aug 17 06:08:59 2023: BS 486 completed
Thu Aug 17 06:09:19 2023: BS 487 completed
Thu Aug 17 06:09:39 2023: BS 488 completed
Thu Aug 17 06:09:59 2023: BS 489 completed
Thu Aug 17 06:10:19 2023: BS 490 completed
Thu Aug 17 06:10:39 2023: BS 491 completed
Thu Aug 17 06:10:59 2023: BS 492 completed
Thu Aug 17 06:11:19 2023: BS 493 completed
Thu Aug 17 06:11:39 2023: BS 494 completed
Thu Aug 17 06:11:59 2023: BS 495 completed
Thu Aug 17 06:12:19 2023: BS 496 completed
Thu Aug 17 06:12:39 2023: BS 497 completed
Thu Aug 17 06:12:59 2023: BS 498 completed
Thu Aug 17 06:13:19 2023: BS 499 completed
Thu Aug 17 06:13:39 2023: BS 500 completed
Thu Aug 17 06:13:59 2023: BS 501 completed
Thu Aug 17 06:14:19 2023: BS 502 completed
Thu Aug 17 06:14:39 2023: BS 503 completed
Thu Aug 17 06:14:59 2023: BS 504 completed
Thu Aug 17 06:15:19 2023: BS 505 completed
Thu Aug 17 06:15:39 2023: BS 506 completed
Thu Aug 17 06:15:59 2023: BS 507 completed
Thu Aug 17 06:16:19 2023: BS 508 completed
Thu Aug 17 06:16:39 2023: BS 509 completed
Thu Aug 17 06:16:59 2023: BS 510 completed
Thu Aug 17 06:17:19 2023: BS 511 completed
Thu Aug 17 06:17:39 2023: BS 512 completed
Thu Aug 17 06:17:59 2023: BS 513 completed
Thu Aug 17 06:18:19 2023: BS 514 completed
Thu Aug 17 06:18:39 2023: BS 515 completed
Thu Aug 17 06:18:59 2023: BS 516 completed
Thu Aug 17 06:19:19 2023: BS 517 completed
Thu Aug 17 06:19:39 2023: BS 518 completed
Thu Aug 17 06:19:59 2023: BS 519 completed
Thu Aug 17 06:20:19 2023: BS 520 completed
Thu Aug 17 06:20:39 2023: BS 521 completed
Thu Aug 17 06:20:59 2023: BS 522 completed
Thu Aug 17 06:21:19 2023: BS 523 completed
Thu Aug 17 06:21:39 2023: BS 524 completed
Thu Aug 17 06:21:59 2023: BS 525 completed
Thu Aug 17 06:22:19 2023: BS 526 completed
Thu Aug 17 06:22:39 2023: BS 527 completed
Thu Aug 17 06:22:59 2023: BS 528 completed
Thu Aug 17 06:23:19 2023: BS 529 completed
Thu Aug 17 06:23:39 2023: BS 530 completed
Thu Aug 17 06:23:59 2023: BS 531 completed
Thu Aug 17 06:24:19 2023: BS 532 completed
Thu Aug 17 06:24:39 2023: BS 533 completed
Thu Aug 17 06:24:59 2023: BS 534 completed
Thu Aug 17 06:25:19 2023: BS 535 completed
Thu Aug 17 06:25:39 2023: BS 536 completed
Thu Aug 17 06:25:59 2023: BS 537 completed
Thu Aug 17 06:26:19 2023: BS 538 completed
Thu Aug 17 06:26:39 2023: BS 539 completed
Thu Aug 17 06:26:59 2023: BS 540 completed
Thu Aug 17 06:27:19 2023: BS 541 completed
Thu Aug 17 06:27:39 2023: BS 542 completed
Thu Aug 17 06:27:59 2023: BS 543 completed
Thu Aug 17 06:28:19 2023: BS 544 completed
Thu Aug 17 06:28:39 2023: BS 545 completed
Thu Aug 17 06:28:59 2023: BS 546 completed
Thu Aug 17 06:29:19 2023: BS 547 completed
Thu Aug 17 06:29:39 2023: BS 548 completed
Thu Aug 17 06:29:59 2023: BS 549 completed
Thu Aug 17 06:30:19 2023: BS 550 completed
Thu Aug 17 06:30:39 2023: BS 551 completed
Thu Aug 17 06:30:59 2023: BS 552 completed
Thu Aug 17 06:31:19 2023: BS 553 completed
Thu Aug 17 06:31:39 2023: BS 554 completed
Thu Aug 17 06:31:59 2023: BS 555 completed
Thu Aug 17 06:32:19 2023: BS 556 completed
Thu Aug 17 06:32:39 2023: BS 557 completed
Thu Aug 17 06:32:59 2023: BS 558 completed
Thu Aug 17 06:33:19 2023: BS 559 completed
Thu Aug 17 06:33:39 2023: BS 560 completed
Thu Aug 17 06:33:59 2023: BS 561 completed
Thu Aug 17 06:34:19 2023: BS 562 completed
Thu Aug 17 06:34:39 2023: BS 563 completed
Thu Aug 17 06:34:59 2023: BS 564 completed
Thu Aug 17 06:35:19 2023: BS 565 completed
Thu Aug 17 06:35:39 2023: BS 566 completed
Thu Aug 17 06:35:59 2023: BS 567 completed
Thu Aug 17 06:36:19 2023: BS 568 completed
Thu Aug 17 06:36:39 2023: BS 569 completed
Thu Aug 17 06:36:59 2023: BS 570 completed
Thu Aug 17 06:37:19 2023: BS 571 completed
Thu Aug 17 06:37:39 2023: BS 572 completed
Thu Aug 17 06:37:59 2023: BS 573 completed
Thu Aug 17 06:38:19 2023: BS 574 completed
Thu Aug 17 06:38:39 2023: BS 575 completed
Thu Aug 17 06:38:59 2023: BS 576 completed
Thu Aug 17 06:39:19 2023: BS 577 completed
Thu Aug 17 06:39:39 2023: BS 578 completed
Thu Aug 17 06:39:59 2023: BS 579 completed
Thu Aug 17 06:40:19 2023: BS 580 completed
Thu Aug 17 06:40:39 2023: BS 581 completed
Thu Aug 17 06:40:59 2023: BS 582 completed
Thu Aug 17 06:41:19 2023: BS 583 completed
Thu Aug 17 06:41:39 2023: BS 584 completed
Thu Aug 17 06:41:59 2023: BS 585 completed
Thu Aug 17 06:42:19 2023: BS 586 completed
Thu Aug 17 06:42:39 2023: BS 587 completed
Thu Aug 17 06:42:59 2023: BS 588 completed
Thu Aug 17 06:43:19 2023: BS 589 completed
Thu Aug 17 06:43:39 2023: BS 590 completed
Thu Aug 17 06:43:59 2023: BS 591 completed
Thu Aug 17 06:44:19 2023: BS 592 completed
Thu Aug 17 06:44:39 2023: BS 593 completed
Thu Aug 17 06:44:59 2023: BS 594 completed
Thu Aug 17 06:45:19 2023: BS 595 completed
Thu Aug 17 06:45:39 2023: BS 596 completed
Thu Aug 17 06:45:59 2023: BS 597 completed
Thu Aug 17 06:46:19 2023: BS 598 completed
Thu Aug 17 06:46:39 2023: BS 599 completed
Thu Aug 17 06:46:59 2023: BS 600 completed
Thu Aug 17 06:47:19 2023: BS 601 completed
Thu Aug 17 06:47:39 2023: BS 602 completed
Thu Aug 17 06:47:59 2023: BS 603 completed
Thu Aug 17 06:48:19 2023: BS 604 completed
Thu Aug 17 06:48:39 2023: BS 605 completed
Thu Aug 17 06:48:59 2023: BS 606 completed
Thu Aug 17 06:49:19 2023: BS 607 completed
Thu Aug 17 06:49:39 2023: BS 608 completed
Thu Aug 17 06:49:59 2023: BS 609 completed
Thu Aug 17 06:50:19 2023: BS 610 completed
Thu Aug 17 06:50:39 2023: BS 611 completed
Thu Aug 17 06:50:59 2023: BS 612 completed
Thu Aug 17 06:51:19 2023: BS 613 completed
Thu Aug 17 06:51:39 2023: BS 614 completed
Thu Aug 17 06:51:59 2023: BS 615 completed
Thu Aug 17 06:52:19 2023: BS 616 completed
Thu Aug 17 06:52:39 2023: BS 617 completed
Thu Aug 17 06:52:59 2023: BS 618 completed
Thu Aug 17 06:53:19 2023: BS 619 completed
Thu Aug 17 06:53:39 2023: BS 620 completed
Thu Aug 17 06:53:59 2023: BS 621 completed
Thu Aug 17 06:54:19 2023: BS 622 completed
Thu Aug 17 06:54:39 2023: BS 623 completed
Thu Aug 17 06:54:59 2023: BS 624 completed
Thu Aug 17 06:55:19 2023: BS 625 completed
Thu Aug 17 06:55:39 2023: BS 626 completed
Thu Aug 17 06:55:59 2023: BS 627 completed
Thu Aug 17 06:56:19 2023: BS 628 completed
Thu Aug 17 06:56:39 2023: BS 629 completed
Thu Aug 17 06:56:59 2023: BS 630 completed
Thu Aug 17 06:57:19 2023: BS 631 completed
Thu Aug 17 06:57:39 2023: BS 632 completed
Thu Aug 17 06:57:59 2023: BS 633 completed
Thu Aug 17 06:58:19 2023: BS 634 completed
Thu Aug 17 06:58:39 2023: BS 635 completed
Thu Aug 17 06:58:59 2023: BS 636 completed
Thu Aug 17 06:59:19 2023: BS 637 completed
Thu Aug 17 06:59:39 2023: BS 638 completed
Thu Aug 17 06:59:59 2023: BS 639 completed
Thu Aug 17 07:00:19 2023: BS 640 completed
Thu Aug 17 07:00:39 2023: BS 641 completed
Thu Aug 17 07:00:59 2023: BS 642 completed
Thu Aug 17 07:01:19 2023: BS 643 completed
Thu Aug 17 07:01:39 2023: BS 644 completed
Thu Aug 17 07:01:59 2023: BS 645 completed
Thu Aug 17 07:02:19 2023: BS 646 completed
Thu Aug 17 07:02:39 2023: BS 647 completed
Thu Aug 17 07:02:59 2023: BS 648 completed
Thu Aug 17 07:03:19 2023: BS 649 completed
Thu Aug 17 07:03:39 2023: BS 650 completed
Thu Aug 17 07:03:59 2023: BS 651 completed
Thu Aug 17 07:04:19 2023: BS 652 completed
Thu Aug 17 07:04:39 2023: BS 653 completed
Thu Aug 17 07:04:59 2023: BS 654 completed
Thu Aug 17 07:05:19 2023: BS 655 completed
Thu Aug 17 07:05:39 2023: BS 656 completed
Thu Aug 17 07:05:59 2023: BS 657 completed
Thu Aug 17 07:06:19 2023: BS 658 completed
Thu Aug 17 07:06:39 2023: BS 659 completed
Thu Aug 17 07:06:59 2023: BS 660 completed
Thu Aug 17 07:07:19 2023: BS 661 completed
Thu Aug 17 07:07:39 2023: BS 662 completed
Thu Aug 17 07:07:59 2023: BS 663 completed
Thu Aug 17 07:08:19 2023: BS 664 completed
Thu Aug 17 07:08:39 2023: BS 665 completed
Thu Aug 17 07:08:59 2023: BS 666 completed
Thu Aug 17 07:09:19 2023: BS 667 completed
Thu Aug 17 07:09:39 2023: BS 668 completed
Thu Aug 17 07:09:59 2023: BS 669 completed
Thu Aug 17 07:10:19 2023: BS 670 completed
Thu Aug 17 07:10:39 2023: BS 671 completed
Thu Aug 17 07:10:59 2023: BS 672 completed
Thu Aug 17 07:11:19 2023: BS 673 completed
Thu Aug 17 07:11:39 2023: BS 674 completed
Thu Aug 17 07:11:59 2023: BS 675 completed
Thu Aug 17 07:12:19 2023: BS 676 completed
Thu Aug 17 07:12:39 2023: BS 677 completed
Thu Aug 17 07:12:59 2023: BS 678 completed
Thu Aug 17 07:13:19 2023: BS 679 completed
Thu Aug 17 07:13:39 2023: BS 680 completed
Thu Aug 17 07:13:59 2023: BS 681 completed
Thu Aug 17 07:14:19 2023: BS 682 completed
Thu Aug 17 07:14:39 2023: BS 683 completed
Thu Aug 17 07:14:59 2023: BS 684 completed
Thu Aug 17 07:15:19 2023: BS 685 completed
Thu Aug 17 07:15:39 2023: BS 686 completed
Thu Aug 17 07:15:59 2023: BS 687 completed
Thu Aug 17 07:16:19 2023: BS 688 completed
Thu Aug 17 07:16:39 2023: BS 689 completed
Thu Aug 17 07:16:59 2023: BS 690 completed
Thu Aug 17 07:17:19 2023: BS 691 completed
Thu Aug 17 07:17:39 2023: BS 692 completed
Thu Aug 17 07:17:59 2023: BS 693 completed
Thu Aug 17 07:18:19 2023: BS 694 completed
Thu Aug 17 07:18:39 2023: BS 695 completed
Thu Aug 17 07:18:59 2023: BS 696 completed
Thu Aug 17 07:19:19 2023: BS 697 completed
Thu Aug 17 07:19:39 2023: BS 698 completed
Thu Aug 17 07:19:59 2023: BS 699 completed
Thu Aug 17 07:20:19 2023: BS 700 completed
Thu Aug 17 07:20:39 2023: BS 701 completed
Thu Aug 17 07:20:59 2023: BS 702 completed
Thu Aug 17 07:21:19 2023: BS 703 completed
Thu Aug 17 07:21:39 2023: BS 704 completed
Thu Aug 17 07:21:59 2023: BS 705 completed
Thu Aug 17 07:22:19 2023: BS 706 completed
Thu Aug 17 07:22:39 2023: BS 707 completed
Thu Aug 17 07:22:59 2023: BS 708 completed
Thu Aug 17 07:23:19 2023: BS 709 completed
Thu Aug 17 07:23:39 2023: BS 710 completed
Thu Aug 17 07:23:59 2023: BS 711 completed
Thu Aug 17 07:24:19 2023: BS 712 completed
Thu Aug 17 07:24:39 2023: BS 713 completed
Thu Aug 17 07:24:59 2023: BS 714 completed
Thu Aug 17 07:25:19 2023: BS 715 completed
Thu Aug 17 07:25:39 2023: BS 716 completed
Thu Aug 17 07:25:59 2023: BS 717 completed
Thu Aug 17 07:26:19 2023: BS 718 completed
Thu Aug 17 07:26:39 2023: BS 719 completed
Thu Aug 17 07:26:59 2023: BS 720 completed
Thu Aug 17 07:27:19 2023: BS 721 completed
Thu Aug 17 07:27:39 2023: BS 722 completed
Thu Aug 17 07:27:59 2023: BS 723 completed
Thu Aug 17 07:28:19 2023: BS 724 completed
Thu Aug 17 07:28:39 2023: BS 725 completed
Thu Aug 17 07:28:59 2023: BS 726 completed
Thu Aug 17 07:29:19 2023: BS 727 completed
Thu Aug 17 07:29:39 2023: BS 728 completed
Thu Aug 17 07:29:59 2023: BS 729 completed
Thu Aug 17 07:30:19 2023: BS 730 completed
Thu Aug 17 07:30:39 2023: BS 731 completed
Thu Aug 17 07:30:59 2023: BS 732 completed
Thu Aug 17 07:31:19 2023: BS 733 completed
Thu Aug 17 07:31:39 2023: BS 734 completed
Thu Aug 17 07:31:59 2023: BS 735 completed
Thu Aug 17 07:32:19 2023: BS 736 completed
Thu Aug 17 07:32:39 2023: BS 737 completed
Thu Aug 17 07:32:59 2023: BS 738 completed
Thu Aug 17 07:33:19 2023: BS 739 completed
Thu Aug 17 07:33:39 2023: BS 740 completed
Thu Aug 17 07:33:59 2023: BS 741 completed
Thu Aug 17 07:34:19 2023: BS 742 completed
Thu Aug 17 07:34:39 2023: BS 743 completed
Thu Aug 17 07:34:59 2023: BS 744 completed
Thu Aug 17 07:35:19 2023: BS 745 completed
Thu Aug 17 07:35:39 2023: BS 746 completed
Thu Aug 17 07:35:59 2023: BS 747 completed
Thu Aug 17 07:36:19 2023: BS 748 completed
Thu Aug 17 07:36:39 2023: BS 749 completed
Thu Aug 17 07:36:59 2023: BS 750 completed
Thu Aug 17 07:37:19 2023: BS 751 completed
Thu Aug 17 07:37:39 2023: BS 752 completed
Thu Aug 17 07:37:59 2023: BS 753 completed
Thu Aug 17 07:38:19 2023: BS 754 completed
Thu Aug 17 07:38:39 2023: BS 755 completed
Thu Aug 17 07:38:59 2023: BS 756 completed
Thu Aug 17 07:39:19 2023: BS 757 completed
Thu Aug 17 07:39:39 2023: BS 758 completed
Thu Aug 17 07:39:59 2023: BS 759 completed
Thu Aug 17 07:40:19 2023: BS 760 completed
Thu Aug 17 07:40:39 2023: BS 761 completed
Thu Aug 17 07:40:59 2023: BS 762 completed
Thu Aug 17 07:41:19 2023: BS 763 completed
Thu Aug 17 07:41:39 2023: BS 764 completed
Thu Aug 17 07:41:59 2023: BS 765 completed
Thu Aug 17 07:42:19 2023: BS 766 completed
Thu Aug 17 07:42:39 2023: BS 767 completed
Thu Aug 17 07:42:59 2023: BS 768 completed
Thu Aug 17 07:43:19 2023: BS 769 completed
Thu Aug 17 07:43:39 2023: BS 770 completed
Thu Aug 17 07:43:59 2023: BS 771 completed
Thu Aug 17 07:44:19 2023: BS 772 completed
Thu Aug 17 07:44:39 2023: BS 773 completed
Thu Aug 17 07:44:59 2023: BS 774 completed
Thu Aug 17 07:45:19 2023: BS 775 completed
Thu Aug 17 07:45:39 2023: BS 776 completed
Thu Aug 17 07:45:59 2023: BS 777 completed
Thu Aug 17 07:46:19 2023: BS 778 completed
Thu Aug 17 07:46:39 2023: BS 779 completed
Thu Aug 17 07:46:59 2023: BS 780 completed
Thu Aug 17 07:47:19 2023: BS 781 completed
Thu Aug 17 07:47:39 2023: BS 782 completed
Thu Aug 17 07:47:59 2023: BS 783 completed
Thu Aug 17 07:48:19 2023: BS 784 completed
Thu Aug 17 07:48:39 2023: BS 785 completed
Thu Aug 17 07:48:59 2023: BS 786 completed
Thu Aug 17 07:49:19 2023: BS 787 completed
Thu Aug 17 07:49:39 2023: BS 788 completed
Thu Aug 17 07:49:59 2023: BS 789 completed
Thu Aug 17 07:50:19 2023: BS 790 completed
Thu Aug 17 07:50:39 2023: BS 791 completed
Thu Aug 17 07:50:59 2023: BS 792 completed
Thu Aug 17 07:51:19 2023: BS 793 completed
Thu Aug 17 07:51:39 2023: BS 794 completed
Thu Aug 17 07:51:59 2023: BS 795 completed
Thu Aug 17 07:52:19 2023: BS 796 completed
Thu Aug 17 07:52:39 2023: BS 797 completed
Thu Aug 17 07:52:59 2023: BS 798 completed
Thu Aug 17 07:53:19 2023: BS 799 completed
Thu Aug 17 07:53:39 2023: BS 800 completed
Thu Aug 17 07:53:59 2023: BS 801 completed
Thu Aug 17 07:54:19 2023: BS 802 completed
Thu Aug 17 07:54:39 2023: BS 803 completed
Thu Aug 17 07:54:59 2023: BS 804 completed
Thu Aug 17 07:55:19 2023: BS 805 completed
Thu Aug 17 07:55:39 2023: BS 806 completed
Thu Aug 17 07:55:59 2023: BS 807 completed
Thu Aug 17 07:56:19 2023: BS 808 completed
Thu Aug 17 07:56:39 2023: BS 809 completed
Thu Aug 17 07:56:59 2023: BS 810 completed
Thu Aug 17 07:57:19 2023: BS 811 completed
Thu Aug 17 07:57:39 2023: BS 812 completed
Thu Aug 17 07:57:59 2023: BS 813 completed
Thu Aug 17 07:58:19 2023: BS 814 completed
Thu Aug 17 07:58:39 2023: BS 815 completed
Thu Aug 17 07:58:59 2023: BS 816 completed
Thu Aug 17 07:59:19 2023: BS 817 completed
Thu Aug 17 07:59:39 2023: BS 818 completed
Thu Aug 17 07:59:59 2023: BS 819 completed
Thu Aug 17 08:00:19 2023: BS 820 completed
Thu Aug 17 08:00:39 2023: BS 821 completed
Thu Aug 17 08:00:59 2023: BS 822 completed
Thu Aug 17 08:01:19 2023: BS 823 completed
Thu Aug 17 08:01:39 2023: BS 824 completed
Thu Aug 17 08:01:59 2023: BS 825 completed
Thu Aug 17 08:02:19 2023: BS 826 completed
Thu Aug 17 08:02:39 2023: BS 827 completed
Thu Aug 17 08:02:59 2023: BS 828 completed
Thu Aug 17 08:03:19 2023: BS 829 completed
Thu Aug 17 08:03:39 2023: BS 830 completed
Thu Aug 17 08:03:59 2023: BS 831 completed
Thu Aug 17 08:04:19 2023: BS 832 completed
Thu Aug 17 08:04:39 2023: BS 833 completed
Thu Aug 17 08:04:59 2023: BS 834 completed
Thu Aug 17 08:05:19 2023: BS 835 completed
Thu Aug 17 08:05:39 2023: BS 836 completed
Thu Aug 17 08:05:59 2023: BS 837 completed
Thu Aug 17 08:06:19 2023: BS 838 completed
Thu Aug 17 08:06:39 2023: BS 839 completed
Thu Aug 17 08:06:59 2023: BS 840 completed
Thu Aug 17 08:07:19 2023: BS 841 completed
Thu Aug 17 08:07:39 2023: BS 842 completed
Thu Aug 17 08:07:59 2023: BS 843 completed
Thu Aug 17 08:08:19 2023: BS 844 completed
Thu Aug 17 08:08:39 2023: BS 845 completed
Thu Aug 17 08:08:59 2023: BS 846 completed
Thu Aug 17 08:09:19 2023: BS 847 completed
Thu Aug 17 08:09:39 2023: BS 848 completed
Thu Aug 17 08:09:59 2023: BS 849 completed
Thu Aug 17 08:10:19 2023: BS 850 completed
Thu Aug 17 08:10:39 2023: BS 851 completed
Thu Aug 17 08:10:59 2023: BS 852 completed
Thu Aug 17 08:11:19 2023: BS 853 completed
Thu Aug 17 08:11:39 2023: BS 854 completed
Thu Aug 17 08:11:59 2023: BS 855 completed
Thu Aug 17 08:12:19 2023: BS 856 completed
Thu Aug 17 08:12:39 2023: BS 857 completed
Thu Aug 17 08:12:59 2023: BS 858 completed
Thu Aug 17 08:13:19 2023: BS 859 completed
Thu Aug 17 08:13:39 2023: BS 860 completed
Thu Aug 17 08:13:59 2023: BS 861 completed
Thu Aug 17 08:14:19 2023: BS 862 completed
Thu Aug 17 08:14:39 2023: BS 863 completed
Thu Aug 17 08:14:59 2023: BS 864 completed
Thu Aug 17 08:15:19 2023: BS 865 completed
Thu Aug 17 08:15:39 2023: BS 866 completed
Thu Aug 17 08:15:59 2023: BS 867 completed
Thu Aug 17 08:16:19 2023: BS 868 completed
Thu Aug 17 08:16:39 2023: BS 869 completed
Thu Aug 17 08:16:59 2023: BS 870 completed
Thu Aug 17 08:17:19 2023: BS 871 completed
Thu Aug 17 08:17:39 2023: BS 872 completed
Thu Aug 17 08:17:59 2023: BS 873 completed
Thu Aug 17 08:18:19 2023: BS 874 completed
Thu Aug 17 08:18:39 2023: BS 875 completed
Thu Aug 17 08:18:59 2023: BS 876 completed
Thu Aug 17 08:19:19 2023: BS 877 completed
Thu Aug 17 08:19:39 2023: BS 878 completed
Thu Aug 17 08:19:59 2023: BS 879 completed
Thu Aug 17 08:20:19 2023: BS 880 completed
Thu Aug 17 08:20:39 2023: BS 881 completed
Thu Aug 17 08:20:59 2023: BS 882 completed
Thu Aug 17 08:21:19 2023: BS 883 completed
Thu Aug 17 08:21:39 2023: BS 884 completed
Thu Aug 17 08:21:59 2023: BS 885 completed
Thu Aug 17 08:22:19 2023: BS 886 completed
Thu Aug 17 08:22:39 2023: BS 887 completed
Thu Aug 17 08:22:59 2023: BS 888 completed
Thu Aug 17 08:23:19 2023: BS 889 completed
Thu Aug 17 08:23:39 2023: BS 890 completed
Thu Aug 17 08:23:59 2023: BS 891 completed
Thu Aug 17 08:24:19 2023: BS 892 completed
Thu Aug 17 08:24:39 2023: BS 893 completed
Thu Aug 17 08:24:59 2023: BS 894 completed
Thu Aug 17 08:25:19 2023: BS 895 completed
Thu Aug 17 08:25:39 2023: BS 896 completed
Thu Aug 17 08:25:59 2023: BS 897 completed
Thu Aug 17 08:26:19 2023: BS 898 completed
Thu Aug 17 08:26:39 2023: BS 899 completed
Thu Aug 17 08:26:59 2023: BS 900 completed
Thu Aug 17 08:27:19 2023: BS 901 completed
Thu Aug 17 08:27:39 2023: BS 902 completed
Thu Aug 17 08:27:59 2023: BS 903 completed
Thu Aug 17 08:28:19 2023: BS 904 completed
Thu Aug 17 08:28:39 2023: BS 905 completed
Thu Aug 17 08:28:59 2023: BS 906 completed
Thu Aug 17 08:29:19 2023: BS 907 completed
Thu Aug 17 08:29:39 2023: BS 908 completed
Thu Aug 17 08:29:59 2023: BS 909 completed
Thu Aug 17 08:30:19 2023: BS 910 completed
Thu Aug 17 08:30:39 2023: BS 911 completed
Thu Aug 17 08:30:59 2023: BS 912 completed
Thu Aug 17 08:31:19 2023: BS 913 completed
Thu Aug 17 08:31:39 2023: BS 914 completed
Thu Aug 17 08:31:59 2023: BS 915 completed
Thu Aug 17 08:32:19 2023: BS 916 completed
Thu Aug 17 08:32:39 2023: BS 917 completed
Thu Aug 17 08:32:59 2023: BS 918 completed
Thu Aug 17 08:33:19 2023: BS 919 completed
Thu Aug 17 08:33:39 2023: BS 920 completed
Thu Aug 17 08:33:59 2023: BS 921 completed
Thu Aug 17 08:34:19 2023: BS 922 completed
Thu Aug 17 08:34:39 2023: BS 923 completed
Thu Aug 17 08:34:59 2023: BS 924 completed
Thu Aug 17 08:35:19 2023: BS 925 completed
Thu Aug 17 08:35:39 2023: BS 926 completed
Thu Aug 17 08:35:59 2023: BS 927 completed
Thu Aug 17 08:36:19 2023: BS 928 completed
Thu Aug 17 08:36:39 2023: BS 929 completed
Thu Aug 17 08:36:59 2023: BS 930 completed
Thu Aug 17 08:37:19 2023: BS 931 completed
Thu Aug 17 08:37:39 2023: BS 932 completed
Thu Aug 17 08:37:59 2023: BS 933 completed
Thu Aug 17 08:38:19 2023: BS 934 completed
Thu Aug 17 08:38:39 2023: BS 935 completed
Thu Aug 17 08:38:59 2023: BS 936 completed
Thu Aug 17 08:39:19 2023: BS 937 completed
Thu Aug 17 08:39:39 2023: BS 938 completed
Thu Aug 17 08:39:59 2023: BS 939 completed
Thu Aug 17 08:40:19 2023: BS 940 completed
Thu Aug 17 08:40:39 2023: BS 941 completed
Thu Aug 17 08:40:59 2023: BS 942 completed
Thu Aug 17 08:41:19 2023: BS 943 completed
Thu Aug 17 08:41:39 2023: BS 944 completed
Thu Aug 17 08:41:59 2023: BS 945 completed
Thu Aug 17 08:42:19 2023: BS 946 completed
Thu Aug 17 08:42:39 2023: BS 947 completed
Thu Aug 17 08:42:59 2023: BS 948 completed
Thu Aug 17 08:43:19 2023: BS 949 completed
Thu Aug 17 08:43:39 2023: BS 950 completed
Thu Aug 17 08:43:59 2023: BS 951 completed
Thu Aug 17 08:44:19 2023: BS 952 completed
Thu Aug 17 08:44:39 2023: BS 953 completed
Thu Aug 17 08:44:59 2023: BS 954 completed
