# Supplementary material for: Modular Synthesis of Benzoylpyridines Exploiting a Reductive Arylation Strategy
Source: Org Lett. 2023 Dec 22;26(14):2847–51. doi: 10.1021/acs.orglett.3c03833 (PMC11020167; doi:10.1021/acs.orglett.3c03833)
Supplement: Supplementary file 2 — ol3c03833_si_002.zip [file ol3c03833_si_002.zip › FID for Publication/4d/FID/IA-205-1-exp_PROTON_20231027_01.fid/log]

Fri Oct 27 14:12:30 2023: Experiment started
Fri Oct 27 14:12:39 2023: BS 1 completed
Fri Oct 27 14:12:46 2023: BS 2 completed
Fri Oct 27 14:12:52 2023: BS 3 completed
