# Supplementary material for: Modular Synthesis of Benzoylpyridines Exploiting a Reductive Arylation Strategy
Source: Org Lett. 2023 Dec 22;26(14):2847–51. doi: 10.1021/acs.orglett.3c03833 (PMC11020167; doi:10.1021/acs.orglett.3c03833)
Supplement: Supplementary file 2 — ol3c03833_si_002.zip [file ol3c03833_si_002.zip › FID for Publication/5c/FID/IA-238-ok_CARBON_20231027_01.fid/log]

Fri Oct 27 19:33:48 2023: Experiment started
Fri Oct 27 19:38:28 2023: BS 1 completed
Fri Oct 27 19:38:44 2023: BS 2 completed
Fri Oct 27 19:39:01 2023: BS 3 completed
Fri Oct 27 19:39:17 2023: BS 4 completed
Fri Oct 27 19:39:33 2023: BS 5 completed
Fri Oct 27 19:39:50 2023: BS 6 completed
Fri Oct 27 19:40:06 2023: BS 7 completed
Fri Oct 27 19:40:22 2023: BS 8 completed
Fri Oct 27 19:40:39 2023: BS 9 completed
Fri Oct 27 19:40:55 2023: BS 10 completed
Fri Oct 27 19:41:12 2023: BS 11 completed
Fri Oct 27 19:41:28 2023: BS 12 completed
Fri Oct 27 19:41:44 2023: BS 13 completed
Fri Oct 27 19:42:01 2023: BS 14 completed
Fri Oct 27 19:42:17 2023: BS 15 completed
Fri Oct 27 19:42:34 2023: BS 16 completed
Fri Oct 27 19:42:50 2023: BS 17 completed
Fri Oct 27 19:43:06 2023: BS 18 completed
Fri Oct 27 19:43:23 2023: BS 19 completed
Fri Oct 27 19:43:39 2023: BS 20 completed
Fri Oct 27 19:43:56 2023: BS 21 completed
Fri Oct 27 19:44:12 2023: BS 22 completed
Fri Oct 27 19:44:28 2023: BS 23 completed
Fri Oct 27 19:44:45 2023: BS 24 completed
Fri Oct 27 19:45:01 2023: BS 25 completed
Fri Oct 27 19:45:17 2023: BS 26 completed
Fri Oct 27 19:45:34 2023: BS 27 completed
Fri Oct 27 19:45:50 2023: BS 28 completed
Fri Oct 27 19:46:07 2023: BS 29 completed
Fri Oct 27 19:46:12 2023: FID 1: ADC overflow
Fri Oct 27 19:46:23 2023: BS 30 completed
Fri Oct 27 19:46:39 2023: BS 31 completed
Fri Oct 27 19:46:56 2023: BS 32 completed
Fri Oct 27 19:47:12 2023: BS 33 completed
Fri Oct 27 19:47:29 2023: BS 34 completed
Fri Oct 27 19:47:45 2023: BS 35 completed
Fri Oct 27 19:48:01 2023: BS 36 completed
Fri Oct 27 19:48:18 2023: BS 37 completed
Fri Oct 27 19:48:34 2023: BS 38 completed
Fri Oct 27 19:48:51 2023: BS 39 completed
Fri Oct 27 19:49:07 2023: BS 40 completed
Fri Oct 27 19:49:23 2023: BS 41 completed
Fri Oct 27 19:49:40 2023: BS 42 completed
Fri Oct 27 19:49:56 2023: BS 43 completed
Fri Oct 27 19:50:12 2023: BS 44 completed
Fri Oct 27 19:50:29 2023: BS 45 completed
Fri Oct 27 19:50:45 2023: BS 46 completed
Fri Oct 27 19:51:02 2023: BS 47 completed
Fri Oct 27 19:51:18 2023: BS 48 completed
Fri Oct 27 19:51:34 2023: BS 49 completed
Fri Oct 27 19:51:51 2023: BS 50 completed
Fri Oct 27 19:52:07 2023: BS 51 completed
Fri Oct 27 19:52:24 2023: BS 52 completed
Fri Oct 27 19:52:40 2023: BS 53 completed
Fri Oct 27 19:52:56 2023: BS 54 completed
Fri Oct 27 19:53:13 2023: BS 55 completed
Fri Oct 27 19:53:29 2023: BS 56 completed
Fri Oct 27 19:53:46 2023: BS 57 completed
Fri Oct 27 19:54:02 2023: BS 58 completed
Fri Oct 27 19:54:18 2023: BS 59 completed
Fri Oct 27 19:54:35 2023: BS 60 completed
Fri Oct 27 19:54:51 2023: BS 61 completed
Fri Oct 27 19:55:07 2023: BS 62 completed
Fri Oct 27 19:55:24 2023: BS 63 completed
Fri Oct 27 19:55:40 2023: BS 64 completed
Fri Oct 27 19:55:57 2023: BS 65 completed
Fri Oct 27 19:56:13 2023: BS 66 completed
Fri Oct 27 19:56:29 2023: BS 67 completed
Fri Oct 27 19:56:46 2023: BS 68 completed
Fri Oct 27 19:57:02 2023: BS 69 completed
Fri Oct 27 19:57:19 2023: BS 70 completed
Fri Oct 27 19:57:35 2023: BS 71 completed
Fri Oct 27 19:57:51 2023: BS 72 completed
Fri Oct 27 19:58:08 2023: BS 73 completed
Fri Oct 27 19:58:24 2023: BS 74 completed
Fri Oct 27 19:58:41 2023: BS 75 completed
Fri Oct 27 19:58:57 2023: BS 76 completed
Fri Oct 27 19:59:13 2023: BS 77 completed
Fri Oct 27 19:59:30 2023: BS 78 completed
Fri Oct 27 19:59:46 2023: BS 79 completed
Fri Oct 27 20:00:02 2023: BS 80 completed
Fri Oct 27 20:00:19 2023: BS 81 completed
Fri Oct 27 20:00:35 2023: BS 82 completed
Fri Oct 27 20:00:52 2023: BS 83 completed
Fri Oct 27 20:01:08 2023: BS 84 completed
Fri Oct 27 20:01:24 2023: BS 85 completed
Fri Oct 27 20:01:41 2023: BS 86 completed
Fri Oct 27 20:01:57 2023: BS 87 completed
Fri Oct 27 20:02:14 2023: BS 88 completed
Fri Oct 27 20:02:30 2023: BS 89 completed
Fri Oct 27 20:02:46 2023: BS 90 completed
Fri Oct 27 20:03:03 2023: BS 91 completed
Fri Oct 27 20:03:19 2023: BS 92 completed
Fri Oct 27 20:03:36 2023: BS 93 completed
Fri Oct 27 20:03:52 2023: BS 94 completed
Fri Oct 27 20:04:08 2023: BS 95 completed
Fri Oct 27 20:04:25 2023: BS 96 completed
Fri Oct 27 20:04:41 2023: BS 97 completed
Fri Oct 27 20:04:57 2023: BS 98 completed
Fri Oct 27 20:05:14 2023: BS 99 completed
Fri Oct 27 20:05:30 2023: BS 100 completed
Fri Oct 27 20:05:47 2023: BS 101 completed
Fri Oct 27 20:06:03 2023: BS 102 completed
Fri Oct 27 20:06:19 2023: BS 103 completed
Fri Oct 27 20:06:36 2023: BS 104 completed
Fri Oct 27 20:06:52 2023: BS 105 completed
Fri Oct 27 20:07:09 2023: BS 106 completed
Fri Oct 27 20:07:25 2023: BS 107 completed
Fri Oct 27 20:07:41 2023: BS 108 completed
Fri Oct 27 20:07:58 2023: BS 109 completed
Fri Oct 27 20:08:14 2023: BS 110 completed
Fri Oct 27 20:08:31 2023: BS 111 completed
Fri Oct 27 20:08:47 2023: BS 112 completed
Fri Oct 27 20:09:03 2023: BS 113 completed
Fri Oct 27 20:09:20 2023: BS 114 completed
Fri Oct 27 20:09:36 2023: BS 115 completed
Fri Oct 27 20:09:52 2023: BS 116 completed
Fri Oct 27 20:10:09 2023: BS 117 completed
Fri Oct 27 20:10:25 2023: BS 118 completed
Fri Oct 27 20:10:42 2023: BS 119 completed
Fri Oct 27 20:10:58 2023: BS 120 completed
Fri Oct 27 20:11:14 2023: BS 121 completed
Fri Oct 27 20:11:31 2023: BS 122 completed
Fri Oct 27 20:11:47 2023: BS 123 completed
Fri Oct 27 20:12:04 2023: BS 124 completed
Fri Oct 27 20:12:20 2023: BS 125 completed
Fri Oct 27 20:12:36 2023: BS 126 completed
Fri Oct 27 20:12:53 2023: BS 127 completed
Fri Oct 27 20:13:09 2023: BS 128 completed
Fri Oct 27 20:13:26 2023: BS 129 completed
Fri Oct 27 20:13:42 2023: BS 130 completed
Fri Oct 27 20:13:58 2023: BS 131 completed
Fri Oct 27 20:14:15 2023: BS 132 completed
Fri Oct 27 20:14:31 2023: BS 133 completed
Fri Oct 27 20:14:47 2023: BS 134 completed
Fri Oct 27 20:15:04 2023: BS 135 completed
Fri Oct 27 20:15:20 2023: BS 136 completed
Fri Oct 27 20:15:37 2023: BS 137 completed
Fri Oct 27 20:15:53 2023: BS 138 completed
Fri Oct 27 20:16:09 2023: BS 139 completed
Fri Oct 27 20:16:26 2023: BS 140 completed
Fri Oct 27 20:16:42 2023: BS 141 completed
Fri Oct 27 20:16:59 2023: BS 142 completed
Fri Oct 27 20:17:15 2023: BS 143 completed
Fri Oct 27 20:17:31 2023: BS 144 completed
Fri Oct 27 20:17:48 2023: BS 145 completed
Fri Oct 27 20:18:04 2023: BS 146 completed
Fri Oct 27 20:18:21 2023: BS 147 completed
Fri Oct 27 20:18:37 2023: BS 148 completed
Fri Oct 27 20:18:53 2023: BS 149 completed
Fri Oct 27 20:19:10 2023: BS 150 completed
Fri Oct 27 20:19:26 2023: BS 151 completed
Fri Oct 27 20:19:42 2023: BS 152 completed
Fri Oct 27 20:19:59 2023: BS 153 completed
Fri Oct 27 20:20:15 2023: BS 154 completed
Fri Oct 27 20:20:32 2023: BS 155 completed
Fri Oct 27 20:20:48 2023: BS 156 completed
Fri Oct 27 20:21:04 2023: BS 157 completed
Fri Oct 27 20:21:21 2023: BS 158 completed
Fri Oct 27 20:21:37 2023: BS 159 completed
Fri Oct 27 20:21:54 2023: BS 160 completed
Fri Oct 27 20:22:10 2023: BS 161 completed
Fri Oct 27 20:22:26 2023: BS 162 completed
Fri Oct 27 20:22:43 2023: BS 163 completed
Fri Oct 27 20:22:59 2023: BS 164 completed
Fri Oct 27 20:23:16 2023: BS 165 completed
Fri Oct 27 20:23:32 2023: BS 166 completed
Fri Oct 27 20:23:48 2023: BS 167 completed
Fri Oct 27 20:24:05 2023: BS 168 completed
Fri Oct 27 20:24:21 2023: BS 169 completed
Fri Oct 27 20:24:37 2023: BS 170 completed
Fri Oct 27 20:24:54 2023: BS 171 completed
Fri Oct 27 20:25:10 2023: BS 172 completed
Fri Oct 27 20:25:27 2023: BS 173 completed
Fri Oct 27 20:25:43 2023: BS 174 completed
Fri Oct 27 20:25:59 2023: BS 175 completed
Fri Oct 27 20:26:16 2023: BS 176 completed
Fri Oct 27 20:26:32 2023: BS 177 completed
Fri Oct 27 20:26:49 2023: BS 178 completed
Fri Oct 27 20:27:05 2023: BS 179 completed
Fri Oct 27 20:27:21 2023: BS 180 completed
Fri Oct 27 20:27:38 2023: BS 181 completed
Fri Oct 27 20:27:54 2023: BS 182 completed
Fri Oct 27 20:28:11 2023: BS 183 completed
Fri Oct 27 20:28:27 2023: BS 184 completed
Fri Oct 27 20:28:43 2023: BS 185 completed
Fri Oct 27 20:29:00 2023: BS 186 completed
Fri Oct 27 20:29:16 2023: BS 187 completed
Fri Oct 27 20:29:32 2023: BS 188 completed
Fri Oct 27 20:29:49 2023: BS 189 completed
Fri Oct 27 20:30:05 2023: BS 190 completed
Fri Oct 27 20:30:22 2023: BS 191 completed
Fri Oct 27 20:30:38 2023: BS 192 completed
Fri Oct 27 20:30:54 2023: BS 193 completed
Fri Oct 27 20:31:11 2023: BS 194 completed
Fri Oct 27 20:31:27 2023: BS 195 completed
Fri Oct 27 20:31:44 2023: BS 196 completed
Fri Oct 27 20:32:00 2023: BS 197 completed
Fri Oct 27 20:32:16 2023: BS 198 completed
Fri Oct 27 20:32:33 2023: BS 199 completed
Fri Oct 27 20:32:49 2023: BS 200 completed
Fri Oct 27 20:33:06 2023: BS 201 completed
Fri Oct 27 20:33:22 2023: BS 202 completed
Fri Oct 27 20:33:38 2023: BS 203 completed
Fri Oct 27 20:33:55 2023: BS 204 completed
Fri Oct 27 20:34:11 2023: BS 205 completed
Fri Oct 27 20:34:27 2023: BS 206 completed
Fri Oct 27 20:34:44 2023: BS 207 completed
Fri Oct 27 20:35:00 2023: BS 208 completed
Fri Oct 27 20:35:17 2023: BS 209 completed
Fri Oct 27 20:35:33 2023: BS 210 completed
Fri Oct 27 20:35:49 2023: BS 211 completed
Fri Oct 27 20:36:06 2023: BS 212 completed
Fri Oct 27 20:36:22 2023: BS 213 completed
Fri Oct 27 20:36:39 2023: BS 214 completed
Fri Oct 27 20:36:55 2023: BS 215 completed
Fri Oct 27 20:37:11 2023: BS 216 completed
Fri Oct 27 20:37:28 2023: BS 217 completed
Fri Oct 27 20:37:44 2023: BS 218 completed
Fri Oct 27 20:38:01 2023: BS 219 completed
Fri Oct 27 20:38:17 2023: BS 220 completed
Fri Oct 27 20:38:33 2023: BS 221 completed
Fri Oct 27 20:38:50 2023: BS 222 completed
Fri Oct 27 20:39:06 2023: BS 223 completed
Fri Oct 27 20:39:22 2023: BS 224 completed
Fri Oct 27 20:39:39 2023: BS 225 completed
Fri Oct 27 20:39:55 2023: BS 226 completed
Fri Oct 27 20:40:12 2023: BS 227 completed
Fri Oct 27 20:40:28 2023: BS 228 completed
Fri Oct 27 20:40:44 2023: BS 229 completed
Fri Oct 27 20:41:01 2023: BS 230 completed
Fri Oct 27 20:41:17 2023: BS 231 completed
Fri Oct 27 20:41:34 2023: BS 232 completed
Fri Oct 27 20:41:50 2023: BS 233 completed
Fri Oct 27 20:42:06 2023: BS 234 completed
Fri Oct 27 20:42:23 2023: BS 235 completed
Fri Oct 27 20:42:39 2023: BS 236 completed
Fri Oct 27 20:42:56 2023: BS 237 completed
Fri Oct 27 20:43:12 2023: BS 238 completed
Fri Oct 27 20:43:28 2023: BS 239 completed
Fri Oct 27 20:43:45 2023: BS 240 completed
Fri Oct 27 20:44:01 2023: BS 241 completed
Fri Oct 27 20:44:17 2023: BS 242 completed
Fri Oct 27 20:44:34 2023: BS 243 completed
Fri Oct 27 20:44:50 2023: BS 244 completed
Fri Oct 27 20:45:07 2023: BS 245 completed
Fri Oct 27 20:45:23 2023: BS 246 completed
Fri Oct 27 20:45:39 2023: BS 247 completed
Fri Oct 27 20:45:56 2023: BS 248 completed
Fri Oct 27 20:46:12 2023: BS 249 completed
Fri Oct 27 20:46:29 2023: BS 250 completed
Fri Oct 27 20:46:45 2023: BS 251 completed
Fri Oct 27 20:47:01 2023: BS 252 completed
Fri Oct 27 20:47:18 2023: BS 253 completed
Fri Oct 27 20:47:34 2023: BS 254 completed
Fri Oct 27 20:47:51 2023: BS 255 completed
Fri Oct 27 20:48:07 2023: BS 256 completed
Fri Oct 27 20:48:23 2023: BS 257 completed
Fri Oct 27 20:48:40 2023: BS 258 completed
Fri Oct 27 20:48:56 2023: BS 259 completed
Fri Oct 27 20:49:12 2023: BS 260 completed
Fri Oct 27 20:49:29 2023: BS 261 completed
Fri Oct 27 20:49:45 2023: BS 262 completed
Fri Oct 27 20:50:02 2023: BS 263 completed
Fri Oct 27 20:50:18 2023: BS 264 completed
Fri Oct 27 20:50:34 2023: BS 265 completed
Fri Oct 27 20:50:51 2023: BS 266 completed
Fri Oct 27 20:51:07 2023: BS 267 completed
Fri Oct 27 20:51:24 2023: BS 268 completed
Fri Oct 27 20:51:40 2023: BS 269 completed
Fri Oct 27 20:51:56 2023: BS 270 completed
Fri Oct 27 20:52:13 2023: BS 271 completed
Fri Oct 27 20:52:29 2023: BS 272 completed
Fri Oct 27 20:52:46 2023: BS 273 completed
Fri Oct 27 20:53:02 2023: BS 274 completed
Fri Oct 27 20:53:18 2023: BS 275 completed
Fri Oct 27 20:53:35 2023: BS 276 completed
Fri Oct 27 20:53:51 2023: BS 277 completed
Fri Oct 27 20:54:07 2023: BS 278 completed
Fri Oct 27 20:54:24 2023: BS 279 completed
Fri Oct 27 20:54:40 2023: BS 280 completed
Fri Oct 27 20:54:57 2023: BS 281 completed
Fri Oct 27 20:55:13 2023: BS 282 completed
Fri Oct 27 20:55:29 2023: BS 283 completed
Fri Oct 27 20:55:46 2023: BS 284 completed
Fri Oct 27 20:56:02 2023: BS 285 completed
Fri Oct 27 20:56:19 2023: BS 286 completed
Fri Oct 27 20:56:35 2023: BS 287 completed
Fri Oct 27 20:56:51 2023: BS 288 completed
Fri Oct 27 20:57:08 2023: BS 289 completed
Fri Oct 27 20:57:24 2023: BS 290 completed
Fri Oct 27 20:57:41 2023: BS 291 completed
Fri Oct 27 20:57:57 2023: BS 292 completed
Fri Oct 27 20:58:13 2023: BS 293 completed
Fri Oct 27 20:58:30 2023: BS 294 completed
Fri Oct 27 20:58:46 2023: BS 295 completed
Fri Oct 27 20:59:02 2023: BS 296 completed
Fri Oct 27 20:59:19 2023: BS 297 completed
Fri Oct 27 20:59:35 2023: BS 298 completed
Fri Oct 27 20:59:52 2023: BS 299 completed
Fri Oct 27 21:00:08 2023: BS 300 completed
Fri Oct 27 21:00:24 2023: BS 301 completed
Fri Oct 27 21:00:41 2023: BS 302 completed
Fri Oct 27 21:00:57 2023: BS 303 completed
Fri Oct 27 21:01:14 2023: BS 304 completed
Fri Oct 27 21:01:30 2023: BS 305 completed
Fri Oct 27 21:01:46 2023: BS 306 completed
Fri Oct 27 21:02:03 2023: BS 307 completed
Fri Oct 27 21:02:19 2023: BS 308 completed
Fri Oct 27 21:02:36 2023: BS 309 completed
Fri Oct 27 21:02:52 2023: BS 310 completed
Fri Oct 27 21:03:08 2023: BS 311 completed
Fri Oct 27 21:03:25 2023: BS 312 completed
Fri Oct 27 21:03:41 2023: BS 313 completed
Fri Oct 27 21:03:57 2023: BS 314 completed
Fri Oct 27 21:04:14 2023: BS 315 completed
Fri Oct 27 21:04:30 2023: BS 316 completed
Fri Oct 27 21:04:47 2023: BS 317 completed
Fri Oct 27 21:05:03 2023: BS 318 completed
Fri Oct 27 21:05:19 2023: BS 319 completed
Fri Oct 27 21:05:36 2023: BS 320 completed
Fri Oct 27 21:05:52 2023: BS 321 completed
Fri Oct 27 21:06:09 2023: BS 322 completed
Fri Oct 27 21:06:25 2023: BS 323 completed
Fri Oct 27 21:06:41 2023: BS 324 completed
Fri Oct 27 21:06:58 2023: BS 325 completed
Fri Oct 27 21:07:14 2023: BS 326 completed
Fri Oct 27 21:07:31 2023: BS 327 completed
Fri Oct 27 21:07:47 2023: BS 328 completed
Fri Oct 27 21:08:03 2023: BS 329 completed
Fri Oct 27 21:08:20 2023: BS 330 completed
Fri Oct 27 21:08:36 2023: BS 331 completed
Fri Oct 27 21:08:52 2023: BS 332 completed
Fri Oct 27 21:09:09 2023: BS 333 completed
Fri Oct 27 21:09:25 2023: BS 334 completed
Fri Oct 27 21:09:42 2023: BS 335 completed
Fri Oct 27 21:09:58 2023: BS 336 completed
Fri Oct 27 21:10:14 2023: BS 337 completed
Fri Oct 27 21:10:31 2023: BS 338 completed
Fri Oct 27 21:10:47 2023: BS 339 completed
Fri Oct 27 21:11:04 2023: BS 340 completed
Fri Oct 27 21:11:20 2023: BS 341 completed
Fri Oct 27 21:11:36 2023: BS 342 completed
Fri Oct 27 21:11:53 2023: BS 343 completed
Fri Oct 27 21:12:09 2023: BS 344 completed
Fri Oct 27 21:12:26 2023: BS 345 completed
Fri Oct 27 21:12:42 2023: BS 346 completed
Fri Oct 27 21:12:58 2023: BS 347 completed
Fri Oct 27 21:13:15 2023: BS 348 completed
Fri Oct 27 21:13:31 2023: BS 349 completed
Fri Oct 27 21:13:47 2023: BS 350 completed
Fri Oct 27 21:14:04 2023: BS 351 completed
Fri Oct 27 21:14:20 2023: BS 352 completed
Fri Oct 27 21:14:37 2023: BS 353 completed
Fri Oct 27 21:14:53 2023: BS 354 completed
Fri Oct 27 21:15:09 2023: BS 355 completed
Fri Oct 27 21:15:26 2023: BS 356 completed
Fri Oct 27 21:15:42 2023: BS 357 completed
Fri Oct 27 21:15:59 2023: BS 358 completed
Fri Oct 27 21:16:15 2023: BS 359 completed
Fri Oct 27 21:16:31 2023: BS 360 completed
Fri Oct 27 21:16:48 2023: BS 361 completed
Fri Oct 27 21:17:04 2023: BS 362 completed
Fri Oct 27 21:17:21 2023: BS 363 completed
Fri Oct 27 21:17:37 2023: BS 364 completed
Fri Oct 27 21:17:53 2023: BS 365 completed
Fri Oct 27 21:18:10 2023: BS 366 completed
Fri Oct 27 21:18:26 2023: BS 367 completed
Fri Oct 27 21:18:42 2023: BS 368 completed
Fri Oct 27 21:18:59 2023: BS 369 completed
Fri Oct 27 21:19:15 2023: BS 370 completed
Fri Oct 27 21:19:32 2023: BS 371 completed
Fri Oct 27 21:19:48 2023: BS 372 completed
Fri Oct 27 21:20:04 2023: BS 373 completed
Fri Oct 27 21:20:21 2023: BS 374 completed
Fri Oct 27 21:20:37 2023: BS 375 completed
Fri Oct 27 21:20:54 2023: BS 376 completed
Fri Oct 27 21:21:10 2023: BS 377 completed
Fri Oct 27 21:21:26 2023: BS 378 completed
Fri Oct 27 21:21:43 2023: BS 379 completed
Fri Oct 27 21:21:59 2023: BS 380 completed
Fri Oct 27 21:22:16 2023: BS 381 completed
Fri Oct 27 21:22:32 2023: BS 382 completed
Fri Oct 27 21:22:48 2023: BS 383 completed
Fri Oct 27 21:23:05 2023: BS 384 completed
Fri Oct 27 21:23:21 2023: BS 385 completed
Fri Oct 27 21:23:37 2023: BS 386 completed
Fri Oct 27 21:23:54 2023: BS 387 completed
Fri Oct 27 21:24:10 2023: BS 388 completed
Fri Oct 27 21:24:27 2023: BS 389 completed
Fri Oct 27 21:24:43 2023: BS 390 completed
Fri Oct 27 21:24:59 2023: BS 391 completed
Fri Oct 27 21:25:16 2023: BS 392 completed
Fri Oct 27 21:25:32 2023: BS 393 completed
Fri Oct 27 21:25:49 2023: BS 394 completed
Fri Oct 27 21:26:05 2023: BS 395 completed
Fri Oct 27 21:26:21 2023: BS 396 completed
Fri Oct 27 21:26:38 2023: BS 397 completed
Fri Oct 27 21:26:54 2023: BS 398 completed
Fri Oct 27 21:27:11 2023: BS 399 completed
Fri Oct 27 21:27:27 2023: BS 400 completed
Fri Oct 27 21:27:43 2023: BS 401 completed
Fri Oct 27 21:28:00 2023: BS 402 completed
Fri Oct 27 21:28:16 2023: BS 403 completed
Fri Oct 27 21:28:32 2023: BS 404 completed
Fri Oct 27 21:28:49 2023: BS 405 completed
Fri Oct 27 21:29:05 2023: BS 406 completed
Fri Oct 27 21:29:22 2023: BS 407 completed
Fri Oct 27 21:29:38 2023: BS 408 completed
Fri Oct 27 21:29:54 2023: BS 409 completed
Fri Oct 27 21:30:11 2023: BS 410 completed
Fri Oct 27 21:30:27 2023: BS 411 completed
Fri Oct 27 21:30:44 2023: BS 412 completed
Fri Oct 27 21:31:00 2023: BS 413 completed
Fri Oct 27 21:31:16 2023: BS 414 completed
Fri Oct 27 21:31:33 2023: BS 415 completed
Fri Oct 27 21:31:49 2023: BS 416 completed
Fri Oct 27 21:32:06 2023: BS 417 completed
Fri Oct 27 21:32:22 2023: BS 418 completed
Fri Oct 27 21:32:38 2023: BS 419 completed
Fri Oct 27 21:32:55 2023: BS 420 completed
Fri Oct 27 21:33:11 2023: BS 421 completed
Fri Oct 27 21:33:27 2023: BS 422 completed
Fri Oct 27 21:33:44 2023: BS 423 completed
Fri Oct 27 21:34:00 2023: BS 424 completed
Fri Oct 27 21:34:17 2023: BS 425 completed
Fri Oct 27 21:34:33 2023: BS 426 completed
Fri Oct 27 21:34:49 2023: BS 427 completed
Fri Oct 27 21:35:06 2023: BS 428 completed
Fri Oct 27 21:35:22 2023: BS 429 completed
Fri Oct 27 21:35:39 2023: BS 430 completed
Fri Oct 27 21:35:55 2023: BS 431 completed
Fri Oct 27 21:36:11 2023: BS 432 completed
Fri Oct 27 21:36:28 2023: BS 433 completed
Fri Oct 27 21:36:44 2023: BS 434 completed
Fri Oct 27 21:37:01 2023: BS 435 completed
Fri Oct 27 21:37:17 2023: BS 436 completed
Fri Oct 27 21:37:33 2023: BS 437 completed
Fri Oct 27 21:37:50 2023: BS 438 completed
Fri Oct 27 21:38:06 2023: BS 439 completed
Fri Oct 27 21:38:22 2023: BS 440 completed
Fri Oct 27 21:38:39 2023: BS 441 completed
Fri Oct 27 21:38:55 2023: BS 442 completed
Fri Oct 27 21:39:12 2023: BS 443 completed
Fri Oct 27 21:39:28 2023: BS 444 completed
Fri Oct 27 21:39:44 2023: BS 445 completed
Fri Oct 27 21:40:01 2023: BS 446 completed
Fri Oct 27 21:40:17 2023: BS 447 completed
Fri Oct 27 21:40:34 2023: BS 448 completed
Fri Oct 27 21:40:50 2023: BS 449 completed
Fri Oct 27 21:41:06 2023: BS 450 completed
Fri Oct 27 21:41:23 2023: BS 451 completed
Fri Oct 27 21:41:39 2023: BS 452 completed
Fri Oct 27 21:41:56 2023: BS 453 completed
Fri Oct 27 21:42:12 2023: BS 454 completed
Fri Oct 27 21:42:28 2023: BS 455 completed
Fri Oct 27 21:42:45 2023: BS 456 completed
Fri Oct 27 21:43:01 2023: BS 457 completed
Fri Oct 27 21:43:17 2023: BS 458 completed
Fri Oct 27 21:43:34 2023: BS 459 completed
Fri Oct 27 21:43:50 2023: BS 460 completed
Fri Oct 27 21:44:07 2023: BS 461 completed
Fri Oct 27 21:44:23 2023: BS 462 completed
Fri Oct 27 21:44:39 2023: BS 463 completed
Fri Oct 27 21:44:56 2023: BS 464 completed
Fri Oct 27 21:45:12 2023: BS 465 completed
Fri Oct 27 21:45:29 2023: BS 466 completed
Fri Oct 27 21:45:45 2023: BS 467 completed
Fri Oct 27 21:46:01 2023: BS 468 completed
Fri Oct 27 21:46:18 2023: BS 469 completed
Fri Oct 27 21:46:34 2023: BS 470 completed
Fri Oct 27 21:46:51 2023: BS 471 completed
Fri Oct 27 21:47:07 2023: BS 472 completed
Fri Oct 27 21:47:23 2023: BS 473 completed
Fri Oct 27 21:47:40 2023: BS 474 completed
Fri Oct 27 21:47:56 2023: BS 475 completed
Fri Oct 27 21:48:12 2023: BS 476 completed
Fri Oct 27 21:48:29 2023: BS 477 completed
Fri Oct 27 21:48:45 2023: BS 478 completed
Fri Oct 27 21:49:02 2023: BS 479 completed
Fri Oct 27 21:49:18 2023: BS 480 completed
Fri Oct 27 21:49:34 2023: BS 481 completed
Fri Oct 27 21:49:51 2023: BS 482 completed
Fri Oct 27 21:50:07 2023: BS 483 completed
Fri Oct 27 21:50:24 2023: BS 484 completed
Fri Oct 27 21:50:40 2023: BS 485 completed
Fri Oct 27 21:50:56 2023: BS 486 completed
Fri Oct 27 21:51:13 2023: BS 487 completed
Fri Oct 27 21:51:29 2023: BS 488 completed
Fri Oct 27 21:51:46 2023: BS 489 completed
Fri Oct 27 21:52:02 2023: BS 490 completed
Fri Oct 27 21:52:18 2023: BS 491 completed
Fri Oct 27 21:52:35 2023: BS 492 completed
Fri Oct 27 21:52:51 2023: BS 493 completed
Fri Oct 27 21:53:07 2023: BS 494 completed
Fri Oct 27 21:53:24 2023: BS 495 completed
Fri Oct 27 21:53:40 2023: BS 496 completed
Fri Oct 27 21:53:57 2023: BS 497 completed
Fri Oct 27 21:54:13 2023: BS 498 completed
Fri Oct 27 21:54:29 2023: BS 499 completed
Fri Oct 27 21:54:46 2023: BS 500 completed
Fri Oct 27 21:55:02 2023: BS 501 completed
Fri Oct 27 21:55:19 2023: BS 502 completed
Fri Oct 27 21:55:35 2023: BS 503 completed
Fri Oct 27 21:55:51 2023: BS 504 completed
Fri Oct 27 21:56:08 2023: BS 505 completed
Fri Oct 27 21:56:24 2023: BS 506 completed
Fri Oct 27 21:56:41 2023: BS 507 completed
Fri Oct 27 21:56:57 2023: BS 508 completed
Fri Oct 27 21:57:13 2023: BS 509 completed
Fri Oct 27 21:57:30 2023: BS 510 completed
Fri Oct 27 21:57:46 2023: BS 511 completed
Fri Oct 27 21:58:03 2023: BS 512 completed
Fri Oct 27 21:58:19 2023: BS 513 completed
Fri Oct 27 21:58:35 2023: BS 514 completed
Fri Oct 27 21:58:52 2023: BS 515 completed
Fri Oct 27 21:59:08 2023: BS 516 completed
Fri Oct 27 21:59:24 2023: BS 517 completed
Fri Oct 27 21:59:41 2023: BS 518 completed
Fri Oct 27 21:59:57 2023: BS 519 completed
Fri Oct 27 22:00:14 2023: BS 520 completed
Fri Oct 27 22:00:30 2023: BS 521 completed
Fri Oct 27 22:00:46 2023: BS 522 completed
Fri Oct 27 22:01:03 2023: BS 523 completed
Fri Oct 27 22:01:19 2023: BS 524 completed
Fri Oct 27 22:01:36 2023: BS 525 completed
Fri Oct 27 22:01:52 2023: BS 526 completed
Fri Oct 27 22:02:08 2023: BS 527 completed
Fri Oct 27 22:02:25 2023: BS 528 completed
Fri Oct 27 22:02:41 2023: BS 529 completed
Fri Oct 27 22:02:57 2023: BS 530 completed
Fri Oct 27 22:03:14 2023: BS 531 completed
Fri Oct 27 22:03:30 2023: BS 532 completed
Fri Oct 27 22:03:47 2023: BS 533 completed
Fri Oct 27 22:04:03 2023: BS 534 completed
Fri Oct 27 22:04:19 2023: BS 535 completed
Fri Oct 27 22:04:36 2023: BS 536 completed
Fri Oct 27 22:04:52 2023: BS 537 completed
Fri Oct 27 22:05:09 2023: BS 538 completed
Fri Oct 27 22:05:25 2023: BS 539 completed
Fri Oct 27 22:05:41 2023: BS 540 completed
Fri Oct 27 22:05:58 2023: BS 541 completed
Fri Oct 27 22:06:14 2023: BS 542 completed
Fri Oct 27 22:06:31 2023: BS 543 completed
Fri Oct 27 22:06:47 2023: BS 544 completed
Fri Oct 27 22:07:03 2023: BS 545 completed
Fri Oct 27 22:07:20 2023: BS 546 completed
Fri Oct 27 22:07:36 2023: BS 547 completed
Fri Oct 27 22:07:52 2023: BS 548 completed
Fri Oct 27 22:08:09 2023: BS 549 completed
Fri Oct 27 22:08:25 2023: BS 550 completed
Fri Oct 27 22:08:42 2023: BS 551 completed
Fri Oct 27 22:08:58 2023: BS 552 completed
Fri Oct 27 22:09:14 2023: BS 553 completed
Fri Oct 27 22:09:31 2023: BS 554 completed
Fri Oct 27 22:09:47 2023: BS 555 completed
Fri Oct 27 22:10:04 2023: BS 556 completed
Fri Oct 27 22:10:20 2023: BS 557 completed
Fri Oct 27 22:10:36 2023: BS 558 completed
Fri Oct 27 22:10:53 2023: BS 559 completed
Fri Oct 27 22:11:09 2023: BS 560 completed
Fri Oct 27 22:11:26 2023: BS 561 completed
Fri Oct 27 22:11:42 2023: BS 562 completed
Fri Oct 27 22:11:58 2023: BS 563 completed
Fri Oct 27 22:12:15 2023: BS 564 completed
Fri Oct 27 22:12:31 2023: BS 565 completed
Fri Oct 27 22:12:47 2023: BS 566 completed
Fri Oct 27 22:13:04 2023: BS 567 completed
Fri Oct 27 22:13:20 2023: BS 568 completed
Fri Oct 27 22:13:37 2023: BS 569 completed
Fri Oct 27 22:13:53 2023: BS 570 completed
Fri Oct 27 22:14:09 2023: BS 571 completed
Fri Oct 27 22:14:26 2023: BS 572 completed
Fri Oct 27 22:14:42 2023: BS 573 completed
Fri Oct 27 22:14:59 2023: BS 574 completed
Fri Oct 27 22:15:15 2023: BS 575 completed
Fri Oct 27 22:15:31 2023: BS 576 completed
Fri Oct 27 22:15:48 2023: BS 577 completed
Fri Oct 27 22:16:04 2023: BS 578 completed
Fri Oct 27 22:16:21 2023: BS 579 completed
Fri Oct 27 22:16:37 2023: BS 580 completed
Fri Oct 27 22:16:53 2023: BS 581 completed
Fri Oct 27 22:17:10 2023: BS 582 completed
Fri Oct 27 22:17:26 2023: BS 583 completed
Fri Oct 27 22:17:42 2023: BS 584 completed
Fri Oct 27 22:17:59 2023: BS 585 completed
Fri Oct 27 22:18:15 2023: BS 586 completed
Fri Oct 27 22:18:32 2023: BS 587 completed
Fri Oct 27 22:18:48 2023: BS 588 completed
Fri Oct 27 22:19:04 2023: BS 589 completed
Fri Oct 27 22:19:21 2023: BS 590 completed
Fri Oct 27 22:19:37 2023: BS 591 completed
Fri Oct 27 22:19:54 2023: BS 592 completed
Fri Oct 27 22:20:10 2023: BS 593 completed
Fri Oct 27 22:20:26 2023: BS 594 completed
Fri Oct 27 22:20:43 2023: BS 595 completed
Fri Oct 27 22:20:59 2023: BS 596 completed
Fri Oct 27 22:21:16 2023: BS 597 completed
Fri Oct 27 22:21:32 2023: BS 598 completed
Fri Oct 27 22:21:48 2023: BS 599 completed
Fri Oct 27 22:22:05 2023: BS 600 completed
Fri Oct 27 22:22:21 2023: BS 601 completed
Fri Oct 27 22:22:37 2023: BS 602 completed
Fri Oct 27 22:22:54 2023: BS 603 completed
Fri Oct 27 22:23:10 2023: BS 604 completed
Fri Oct 27 22:23:27 2023: BS 605 completed
Fri Oct 27 22:23:43 2023: BS 606 completed
Fri Oct 27 22:23:59 2023: BS 607 completed
Fri Oct 27 22:24:16 2023: BS 608 completed
Fri Oct 27 22:24:32 2023: BS 609 completed
Fri Oct 27 22:24:49 2023: BS 610 completed
Fri Oct 27 22:25:05 2023: BS 611 completed
Fri Oct 27 22:25:21 2023: BS 612 completed
Fri Oct 27 22:25:38 2023: BS 613 completed
Fri Oct 27 22:25:54 2023: BS 614 completed
Fri Oct 27 22:26:11 2023: BS 615 completed
Fri Oct 27 22:26:27 2023: BS 616 completed
Fri Oct 27 22:26:43 2023: BS 617 completed
Fri Oct 27 22:27:00 2023: BS 618 completed
Fri Oct 27 22:27:16 2023: BS 619 completed
Fri Oct 27 22:27:32 2023: BS 620 completed
Fri Oct 27 22:27:49 2023: BS 621 completed
Fri Oct 27 22:28:05 2023: BS 622 completed
Fri Oct 27 22:28:22 2023: BS 623 completed
Fri Oct 27 22:28:38 2023: BS 624 completed
