# Supplementary material for: Modular Synthesis of Benzoylpyridines Exploiting a Reductive Arylation Strategy
Source: Org Lett. 2023 Dec 22;26(14):2847–51. doi: 10.1021/acs.orglett.3c03833 (PMC11020167; doi:10.1021/acs.orglett.3c03833)
Supplement: Supplementary file 2 — ol3c03833_si_002.zip [file ol3c03833_si_002.zip › FID for Publication/3h/FID/IA-91-6_FLUORINE_20230925_01.fid/log]

Mon Sep 25 08:32:54 2023: Experiment started
Mon Sep 25 08:33:03 2023: BS 1 completed
Mon Sep 25 08:33:07 2023: BS 2 completed
Mon Sep 25 08:33:11 2023: BS 3 completed
Mon Sep 25 08:33:15 2023: BS 4 completed
Mon Sep 25 08:33:19 2023: BS 5 completed
Mon Sep 25 08:33:23 2023: BS 6 completed
Mon Sep 25 08:33:27 2023: BS 7 completed
