# Supplementary material for: Modular Synthesis of Benzoylpyridines Exploiting a Reductive Arylation Strategy
Source: Org Lett. 2023 Dec 22;26(14):2847–51. doi: 10.1021/acs.orglett.3c03833 (PMC11020167; doi:10.1021/acs.orglett.3c03833)
Supplement: Supplementary file 2 — ol3c03833_si_002.zip [file ol3c03833_si_002.zip › FID for Publication/3h/FID/IA-91-5-4_PROTON_20230903_01.fid/log]

Sun Sep  3 01:25:36 2023: Experiment started
Sun Sep  3 01:25:41 2023: BS 1 completed
Sun Sep  3 01:25:45 2023: BS 2 completed
Sun Sep  3 01:25:48 2023: BS 3 completed
Sun Sep  3 01:25:52 2023: BS 4 completed
Sun Sep  3 01:25:55 2023: BS 5 completed
Sun Sep  3 01:25:59 2023: BS 6 completed
Sun Sep  3 01:26:03 2023: BS 7 completed
