# Supplementary material for: Modular Synthesis of Benzoylpyridines Exploiting a Reductive Arylation Strategy
Source: Org Lett. 2023 Dec 22;26(14):2847–51. doi: 10.1021/acs.orglett.3c03833 (PMC11020167; doi:10.1021/acs.orglett.3c03833)
Supplement: Supplementary file 2 — ol3c03833_si_002.zip [file ol3c03833_si_002.zip › FID for Publication/5e/FID/IA-240-ok_CARBON_20231028_01.fid/log]

Sat Oct 28 01:32:13 2023: Experiment started
Sat Oct 28 01:36:53 2023: BS 1 completed
Sat Oct 28 01:37:10 2023: BS 2 completed
Sat Oct 28 01:37:26 2023: BS 3 completed
Sat Oct 28 01:37:43 2023: BS 4 completed
Sat Oct 28 01:37:59 2023: BS 5 completed
Sat Oct 28 01:38:15 2023: BS 6 completed
Sat Oct 28 01:38:32 2023: BS 7 completed
Sat Oct 28 01:38:48 2023: BS 8 completed
Sat Oct 28 01:39:05 2023: BS 9 completed
Sat Oct 28 01:39:21 2023: BS 10 completed
Sat Oct 28 01:39:37 2023: BS 11 completed
Sat Oct 28 01:39:54 2023: BS 12 completed
Sat Oct 28 01:40:10 2023: BS 13 completed
Sat Oct 28 01:40:26 2023: BS 14 completed
Sat Oct 28 01:40:43 2023: BS 15 completed
Sat Oct 28 01:40:59 2023: BS 16 completed
Sat Oct 28 01:41:16 2023: BS 17 completed
Sat Oct 28 01:41:32 2023: BS 18 completed
Sat Oct 28 01:41:48 2023: BS 19 completed
Sat Oct 28 01:42:05 2023: BS 20 completed
Sat Oct 28 01:42:21 2023: BS 21 completed
Sat Oct 28 01:42:38 2023: BS 22 completed
Sat Oct 28 01:42:54 2023: BS 23 completed
Sat Oct 28 01:43:10 2023: BS 24 completed
Sat Oct 28 01:43:27 2023: BS 25 completed
Sat Oct 28 01:43:43 2023: BS 26 completed
Sat Oct 28 01:43:59 2023: BS 27 completed
Sat Oct 28 01:44:16 2023: BS 28 completed
Sat Oct 28 01:44:32 2023: BS 29 completed
Sat Oct 28 01:44:49 2023: BS 30 completed
Sat Oct 28 01:45:05 2023: BS 31 completed
Sat Oct 28 01:45:21 2023: BS 32 completed
Sat Oct 28 01:45:38 2023: BS 33 completed
Sat Oct 28 01:45:54 2023: BS 34 completed
Sat Oct 28 01:46:11 2023: BS 35 completed
Sat Oct 28 01:46:27 2023: BS 36 completed
Sat Oct 28 01:46:43 2023: BS 37 completed
Sat Oct 28 01:47:00 2023: BS 38 completed
Sat Oct 28 01:47:16 2023: BS 39 completed
Sat Oct 28 01:47:33 2023: BS 40 completed
Sat Oct 28 01:47:49 2023: BS 41 completed
Sat Oct 28 01:48:05 2023: BS 42 completed
Sat Oct 28 01:48:22 2023: BS 43 completed
Sat Oct 28 01:48:38 2023: BS 44 completed
Sat Oct 28 01:48:54 2023: BS 45 completed
Sat Oct 28 01:49:11 2023: BS 46 completed
Sat Oct 28 01:49:27 2023: BS 47 completed
Sat Oct 28 01:49:44 2023: BS 48 completed
Sat Oct 28 01:50:00 2023: BS 49 completed
Sat Oct 28 01:50:16 2023: BS 50 completed
Sat Oct 28 01:50:33 2023: BS 51 completed
Sat Oct 28 01:50:49 2023: BS 52 completed
Sat Oct 28 01:51:06 2023: BS 53 completed
Sat Oct 28 01:51:22 2023: BS 54 completed
Sat Oct 28 01:51:38 2023: BS 55 completed
Sat Oct 28 01:51:55 2023: BS 56 completed
Sat Oct 28 01:52:11 2023: BS 57 completed
Sat Oct 28 01:52:28 2023: BS 58 completed
Sat Oct 28 01:52:44 2023: BS 59 completed
Sat Oct 28 01:53:00 2023: BS 60 completed
Sat Oct 28 01:53:17 2023: BS 61 completed
Sat Oct 28 01:53:33 2023: BS 62 completed
Sat Oct 28 01:53:49 2023: BS 63 completed
Sat Oct 28 01:54:06 2023: BS 64 completed
Sat Oct 28 01:54:22 2023: BS 65 completed
Sat Oct 28 01:54:39 2023: BS 66 completed
Sat Oct 28 01:54:55 2023: BS 67 completed
Sat Oct 28 01:55:11 2023: BS 68 completed
Sat Oct 28 01:55:28 2023: BS 69 completed
Sat Oct 28 01:55:44 2023: BS 70 completed
Sat Oct 28 01:56:01 2023: BS 71 completed
Sat Oct 28 01:56:17 2023: BS 72 completed
Sat Oct 28 01:56:33 2023: BS 73 completed
Sat Oct 28 01:56:50 2023: BS 74 completed
Sat Oct 28 01:57:06 2023: BS 75 completed
Sat Oct 28 01:57:23 2023: BS 76 completed
Sat Oct 28 01:57:39 2023: BS 77 completed
Sat Oct 28 01:57:55 2023: BS 78 completed
Sat Oct 28 01:58:12 2023: BS 79 completed
Sat Oct 28 01:58:28 2023: BS 80 completed
Sat Oct 28 01:58:45 2023: BS 81 completed
Sat Oct 28 01:59:01 2023: BS 82 completed
Sat Oct 28 01:59:17 2023: BS 83 completed
Sat Oct 28 01:59:34 2023: BS 84 completed
Sat Oct 28 01:59:50 2023: BS 85 completed
Sat Oct 28 02:00:06 2023: BS 86 completed
Sat Oct 28 02:00:23 2023: BS 87 completed
Sat Oct 28 02:00:39 2023: BS 88 completed
Sat Oct 28 02:00:56 2023: BS 89 completed
Sat Oct 28 02:01:12 2023: BS 90 completed
Sat Oct 28 02:01:28 2023: BS 91 completed
Sat Oct 28 02:01:45 2023: BS 92 completed
Sat Oct 28 02:02:01 2023: BS 93 completed
Sat Oct 28 02:02:18 2023: BS 94 completed
Sat Oct 28 02:02:34 2023: BS 95 completed
Sat Oct 28 02:02:50 2023: BS 96 completed
Sat Oct 28 02:03:07 2023: BS 97 completed
Sat Oct 28 02:03:23 2023: BS 98 completed
Sat Oct 28 02:03:39 2023: BS 99 completed
Sat Oct 28 02:03:56 2023: BS 100 completed
Sat Oct 28 02:04:12 2023: BS 101 completed
Sat Oct 28 02:04:29 2023: BS 102 completed
Sat Oct 28 02:04:45 2023: BS 103 completed
Sat Oct 28 02:05:01 2023: BS 104 completed
Sat Oct 28 02:05:18 2023: BS 105 completed
Sat Oct 28 02:05:34 2023: BS 106 completed
Sat Oct 28 02:05:51 2023: BS 107 completed
Sat Oct 28 02:06:07 2023: BS 108 completed
Sat Oct 28 02:06:23 2023: BS 109 completed
Sat Oct 28 02:06:40 2023: BS 110 completed
Sat Oct 28 02:06:56 2023: BS 111 completed
Sat Oct 28 02:07:13 2023: BS 112 completed
Sat Oct 28 02:07:29 2023: BS 113 completed
Sat Oct 28 02:07:45 2023: BS 114 completed
Sat Oct 28 02:08:02 2023: BS 115 completed
Sat Oct 28 02:08:18 2023: BS 116 completed
Sat Oct 28 02:08:34 2023: BS 117 completed
Sat Oct 28 02:08:51 2023: BS 118 completed
Sat Oct 28 02:09:07 2023: BS 119 completed
Sat Oct 28 02:09:24 2023: BS 120 completed
Sat Oct 28 02:09:40 2023: BS 121 completed
Sat Oct 28 02:09:56 2023: BS 122 completed
Sat Oct 28 02:10:13 2023: BS 123 completed
Sat Oct 28 02:10:29 2023: BS 124 completed
Sat Oct 28 02:10:46 2023: BS 125 completed
Sat Oct 28 02:11:02 2023: BS 126 completed
Sat Oct 28 02:11:18 2023: BS 127 completed
Sat Oct 28 02:11:35 2023: BS 128 completed
Sat Oct 28 02:11:51 2023: BS 129 completed
Sat Oct 28 02:12:08 2023: BS 130 completed
Sat Oct 28 02:12:24 2023: BS 131 completed
Sat Oct 28 02:12:40 2023: BS 132 completed
Sat Oct 28 02:12:57 2023: BS 133 completed
Sat Oct 28 02:13:13 2023: BS 134 completed
Sat Oct 28 02:13:29 2023: BS 135 completed
Sat Oct 28 02:13:46 2023: BS 136 completed
Sat Oct 28 02:14:02 2023: BS 137 completed
Sat Oct 28 02:14:19 2023: BS 138 completed
Sat Oct 28 02:14:35 2023: BS 139 completed
Sat Oct 28 02:14:51 2023: BS 140 completed
Sat Oct 28 02:15:08 2023: BS 141 completed
Sat Oct 28 02:15:24 2023: BS 142 completed
Sat Oct 28 02:15:41 2023: BS 143 completed
Sat Oct 28 02:15:57 2023: BS 144 completed
Sat Oct 28 02:16:13 2023: BS 145 completed
Sat Oct 28 02:16:30 2023: BS 146 completed
Sat Oct 28 02:16:46 2023: BS 147 completed
Sat Oct 28 02:17:03 2023: BS 148 completed
Sat Oct 28 02:17:19 2023: BS 149 completed
Sat Oct 28 02:17:35 2023: BS 150 completed
Sat Oct 28 02:17:52 2023: BS 151 completed
Sat Oct 28 02:18:08 2023: BS 152 completed
Sat Oct 28 02:18:25 2023: BS 153 completed
Sat Oct 28 02:18:41 2023: BS 154 completed
Sat Oct 28 02:18:57 2023: BS 155 completed
Sat Oct 28 02:19:14 2023: BS 156 completed
Sat Oct 28 02:19:30 2023: BS 157 completed
Sat Oct 28 02:19:46 2023: BS 158 completed
Sat Oct 28 02:20:03 2023: BS 159 completed
Sat Oct 28 02:20:19 2023: BS 160 completed
Sat Oct 28 02:20:36 2023: BS 161 completed
Sat Oct 28 02:20:52 2023: BS 162 completed
Sat Oct 28 02:21:08 2023: BS 163 completed
Sat Oct 28 02:21:25 2023: BS 164 completed
Sat Oct 28 02:21:41 2023: BS 165 completed
Sat Oct 28 02:21:58 2023: BS 166 completed
Sat Oct 28 02:22:14 2023: BS 167 completed
Sat Oct 28 02:22:30 2023: BS 168 completed
Sat Oct 28 02:22:47 2023: BS 169 completed
Sat Oct 28 02:23:03 2023: BS 170 completed
Sat Oct 28 02:23:20 2023: BS 171 completed
Sat Oct 28 02:23:36 2023: BS 172 completed
Sat Oct 28 02:23:52 2023: BS 173 completed
Sat Oct 28 02:24:09 2023: BS 174 completed
Sat Oct 28 02:24:25 2023: BS 175 completed
Sat Oct 28 02:24:41 2023: BS 176 completed
Sat Oct 28 02:24:58 2023: BS 177 completed
Sat Oct 28 02:25:14 2023: BS 178 completed
Sat Oct 28 02:25:31 2023: BS 179 completed
Sat Oct 28 02:25:47 2023: BS 180 completed
Sat Oct 28 02:26:03 2023: BS 181 completed
Sat Oct 28 02:26:20 2023: BS 182 completed
Sat Oct 28 02:26:36 2023: BS 183 completed
Sat Oct 28 02:26:53 2023: BS 184 completed
Sat Oct 28 02:27:09 2023: BS 185 completed
Sat Oct 28 02:27:25 2023: BS 186 completed
Sat Oct 28 02:27:42 2023: BS 187 completed
Sat Oct 28 02:27:58 2023: BS 188 completed
Sat Oct 28 02:28:14 2023: BS 189 completed
Sat Oct 28 02:28:31 2023: BS 190 completed
Sat Oct 28 02:28:47 2023: BS 191 completed
Sat Oct 28 02:29:04 2023: BS 192 completed
Sat Oct 28 02:29:20 2023: BS 193 completed
Sat Oct 28 02:29:36 2023: BS 194 completed
Sat Oct 28 02:29:53 2023: BS 195 completed
Sat Oct 28 02:30:09 2023: BS 196 completed
Sat Oct 28 02:30:26 2023: BS 197 completed
Sat Oct 28 02:30:42 2023: BS 198 completed
Sat Oct 28 02:30:58 2023: BS 199 completed
Sat Oct 28 02:31:15 2023: BS 200 completed
Sat Oct 28 02:31:31 2023: BS 201 completed
Sat Oct 28 02:31:48 2023: BS 202 completed
Sat Oct 28 02:32:04 2023: BS 203 completed
Sat Oct 28 02:32:20 2023: BS 204 completed
Sat Oct 28 02:32:37 2023: BS 205 completed
Sat Oct 28 02:32:53 2023: BS 206 completed
Sat Oct 28 02:33:10 2023: BS 207 completed
Sat Oct 28 02:33:26 2023: BS 208 completed
Sat Oct 28 02:33:42 2023: BS 209 completed
Sat Oct 28 02:33:59 2023: BS 210 completed
Sat Oct 28 02:34:15 2023: BS 211 completed
Sat Oct 28 02:34:31 2023: BS 212 completed
Sat Oct 28 02:34:48 2023: BS 213 completed
Sat Oct 28 02:35:04 2023: BS 214 completed
Sat Oct 28 02:35:21 2023: BS 215 completed
Sat Oct 28 02:35:37 2023: BS 216 completed
Sat Oct 28 02:35:53 2023: BS 217 completed
Sat Oct 28 02:36:10 2023: BS 218 completed
Sat Oct 28 02:36:26 2023: BS 219 completed
Sat Oct 28 02:36:43 2023: BS 220 completed
Sat Oct 28 02:36:59 2023: BS 221 completed
Sat Oct 28 02:37:15 2023: BS 222 completed
Sat Oct 28 02:37:32 2023: BS 223 completed
Sat Oct 28 02:37:48 2023: BS 224 completed
Sat Oct 28 02:38:05 2023: BS 225 completed
Sat Oct 28 02:38:21 2023: BS 226 completed
Sat Oct 28 02:38:37 2023: BS 227 completed
Sat Oct 28 02:38:54 2023: BS 228 completed
Sat Oct 28 02:39:10 2023: BS 229 completed
Sat Oct 28 02:39:26 2023: BS 230 completed
Sat Oct 28 02:39:43 2023: BS 231 completed
Sat Oct 28 02:39:59 2023: BS 232 completed
Sat Oct 28 02:40:16 2023: BS 233 completed
Sat Oct 28 02:40:32 2023: BS 234 completed
Sat Oct 28 02:40:48 2023: BS 235 completed
Sat Oct 28 02:41:05 2023: BS 236 completed
Sat Oct 28 02:41:21 2023: BS 237 completed
Sat Oct 28 02:41:38 2023: BS 238 completed
Sat Oct 28 02:41:54 2023: BS 239 completed
Sat Oct 28 02:42:10 2023: BS 240 completed
Sat Oct 28 02:42:27 2023: BS 241 completed
Sat Oct 28 02:42:43 2023: BS 242 completed
Sat Oct 28 02:43:00 2023: BS 243 completed
Sat Oct 28 02:43:16 2023: BS 244 completed
Sat Oct 28 02:43:32 2023: BS 245 completed
Sat Oct 28 02:43:49 2023: BS 246 completed
Sat Oct 28 02:44:05 2023: BS 247 completed
Sat Oct 28 02:44:21 2023: BS 248 completed
Sat Oct 28 02:44:38 2023: BS 249 completed
Sat Oct 28 02:44:54 2023: BS 250 completed
Sat Oct 28 02:45:11 2023: BS 251 completed
Sat Oct 28 02:45:27 2023: BS 252 completed
Sat Oct 28 02:45:43 2023: BS 253 completed
Sat Oct 28 02:46:00 2023: BS 254 completed
Sat Oct 28 02:46:16 2023: BS 255 completed
Sat Oct 28 02:46:33 2023: BS 256 completed
Sat Oct 28 02:46:49 2023: BS 257 completed
Sat Oct 28 02:47:05 2023: BS 258 completed
Sat Oct 28 02:47:22 2023: BS 259 completed
Sat Oct 28 02:47:38 2023: BS 260 completed
Sat Oct 28 02:47:55 2023: BS 261 completed
Sat Oct 28 02:48:11 2023: BS 262 completed
Sat Oct 28 02:48:27 2023: BS 263 completed
Sat Oct 28 02:48:44 2023: BS 264 completed
Sat Oct 28 02:49:00 2023: BS 265 completed
Sat Oct 28 02:49:16 2023: BS 266 completed
Sat Oct 28 02:49:33 2023: BS 267 completed
Sat Oct 28 02:49:49 2023: BS 268 completed
Sat Oct 28 02:50:06 2023: BS 269 completed
Sat Oct 28 02:50:22 2023: BS 270 completed
Sat Oct 28 02:50:38 2023: BS 271 completed
Sat Oct 28 02:50:55 2023: BS 272 completed
Sat Oct 28 02:51:11 2023: BS 273 completed
Sat Oct 28 02:51:28 2023: BS 274 completed
Sat Oct 28 02:51:44 2023: BS 275 completed
Sat Oct 28 02:52:00 2023: BS 276 completed
Sat Oct 28 02:52:17 2023: BS 277 completed
Sat Oct 28 02:52:33 2023: BS 278 completed
Sat Oct 28 02:52:50 2023: BS 279 completed
Sat Oct 28 02:53:06 2023: BS 280 completed
Sat Oct 28 02:53:22 2023: BS 281 completed
Sat Oct 28 02:53:39 2023: BS 282 completed
Sat Oct 28 02:53:55 2023: BS 283 completed
Sat Oct 28 02:54:11 2023: BS 284 completed
Sat Oct 28 02:54:28 2023: BS 285 completed
Sat Oct 28 02:54:44 2023: BS 286 completed
Sat Oct 28 02:55:01 2023: BS 287 completed
Sat Oct 28 02:55:17 2023: BS 288 completed
Sat Oct 28 02:55:33 2023: BS 289 completed
Sat Oct 28 02:55:50 2023: BS 290 completed
Sat Oct 28 02:56:06 2023: BS 291 completed
Sat Oct 28 02:56:23 2023: BS 292 completed
Sat Oct 28 02:56:39 2023: BS 293 completed
Sat Oct 28 02:56:55 2023: BS 294 completed
Sat Oct 28 02:57:12 2023: BS 295 completed
Sat Oct 28 02:57:28 2023: BS 296 completed
Sat Oct 28 02:57:45 2023: BS 297 completed
Sat Oct 28 02:58:01 2023: BS 298 completed
Sat Oct 28 02:58:17 2023: BS 299 completed
Sat Oct 28 02:58:34 2023: BS 300 completed
Sat Oct 28 02:58:50 2023: BS 301 completed
Sat Oct 28 02:59:06 2023: BS 302 completed
Sat Oct 28 02:59:23 2023: BS 303 completed
Sat Oct 28 02:59:39 2023: BS 304 completed
Sat Oct 28 02:59:56 2023: BS 305 completed
Sat Oct 28 03:00:12 2023: BS 306 completed
Sat Oct 28 03:00:28 2023: BS 307 completed
Sat Oct 28 03:00:45 2023: BS 308 completed
Sat Oct 28 03:01:01 2023: BS 309 completed
Sat Oct 28 03:01:18 2023: BS 310 completed
Sat Oct 28 03:01:34 2023: BS 311 completed
Sat Oct 28 03:01:50 2023: BS 312 completed
Sat Oct 28 03:02:07 2023: BS 313 completed
Sat Oct 28 03:02:23 2023: BS 314 completed
Sat Oct 28 03:02:40 2023: BS 315 completed
Sat Oct 28 03:02:56 2023: BS 316 completed
Sat Oct 28 03:03:12 2023: BS 317 completed
Sat Oct 28 03:03:29 2023: BS 318 completed
Sat Oct 28 03:03:45 2023: BS 319 completed
Sat Oct 28 03:04:01 2023: BS 320 completed
Sat Oct 28 03:04:18 2023: BS 321 completed
Sat Oct 28 03:04:34 2023: BS 322 completed
Sat Oct 28 03:04:51 2023: BS 323 completed
Sat Oct 28 03:05:07 2023: BS 324 completed
Sat Oct 28 03:05:23 2023: BS 325 completed
Sat Oct 28 03:05:40 2023: BS 326 completed
Sat Oct 28 03:05:56 2023: BS 327 completed
Sat Oct 28 03:06:13 2023: BS 328 completed
Sat Oct 28 03:06:29 2023: BS 329 completed
Sat Oct 28 03:06:45 2023: BS 330 completed
Sat Oct 28 03:07:02 2023: BS 331 completed
Sat Oct 28 03:07:18 2023: BS 332 completed
Sat Oct 28 03:07:35 2023: BS 333 completed
Sat Oct 28 03:07:51 2023: BS 334 completed
Sat Oct 28 03:08:07 2023: BS 335 completed
Sat Oct 28 03:08:24 2023: BS 336 completed
Sat Oct 28 03:08:40 2023: BS 337 completed
Sat Oct 28 03:08:56 2023: BS 338 completed
Sat Oct 28 03:09:13 2023: BS 339 completed
Sat Oct 28 03:09:29 2023: BS 340 completed
Sat Oct 28 03:09:46 2023: BS 341 completed
Sat Oct 28 03:10:02 2023: BS 342 completed
Sat Oct 28 03:10:18 2023: BS 343 completed
Sat Oct 28 03:10:35 2023: BS 344 completed
Sat Oct 28 03:10:51 2023: BS 345 completed
Sat Oct 28 03:11:08 2023: BS 346 completed
Sat Oct 28 03:11:24 2023: BS 347 completed
Sat Oct 28 03:11:40 2023: BS 348 completed
Sat Oct 28 03:11:57 2023: BS 349 completed
Sat Oct 28 03:12:13 2023: BS 350 completed
Sat Oct 28 03:12:30 2023: BS 351 completed
Sat Oct 28 03:12:46 2023: BS 352 completed
Sat Oct 28 03:13:02 2023: BS 353 completed
Sat Oct 28 03:13:19 2023: BS 354 completed
Sat Oct 28 03:13:35 2023: BS 355 completed
Sat Oct 28 03:13:51 2023: BS 356 completed
Sat Oct 28 03:14:08 2023: BS 357 completed
Sat Oct 28 03:14:24 2023: BS 358 completed
Sat Oct 28 03:14:41 2023: BS 359 completed
Sat Oct 28 03:14:57 2023: BS 360 completed
Sat Oct 28 03:15:13 2023: BS 361 completed
Sat Oct 28 03:15:30 2023: BS 362 completed
Sat Oct 28 03:15:46 2023: BS 363 completed
Sat Oct 28 03:16:03 2023: BS 364 completed
Sat Oct 28 03:16:19 2023: BS 365 completed
Sat Oct 28 03:16:35 2023: BS 366 completed
Sat Oct 28 03:16:52 2023: BS 367 completed
Sat Oct 28 03:17:08 2023: BS 368 completed
Sat Oct 28 03:17:25 2023: BS 369 completed
Sat Oct 28 03:17:41 2023: BS 370 completed
Sat Oct 28 03:17:57 2023: BS 371 completed
Sat Oct 28 03:18:14 2023: BS 372 completed
Sat Oct 28 03:18:30 2023: BS 373 completed
Sat Oct 28 03:18:46 2023: BS 374 completed
Sat Oct 28 03:19:03 2023: BS 375 completed
Sat Oct 28 03:19:19 2023: BS 376 completed
Sat Oct 28 03:19:36 2023: BS 377 completed
Sat Oct 28 03:19:52 2023: BS 378 completed
Sat Oct 28 03:20:08 2023: BS 379 completed
Sat Oct 28 03:20:25 2023: BS 380 completed
Sat Oct 28 03:20:41 2023: BS 381 completed
Sat Oct 28 03:20:58 2023: BS 382 completed
Sat Oct 28 03:21:14 2023: BS 383 completed
Sat Oct 28 03:21:30 2023: BS 384 completed
Sat Oct 28 03:21:47 2023: BS 385 completed
Sat Oct 28 03:22:03 2023: BS 386 completed
Sat Oct 28 03:22:20 2023: BS 387 completed
Sat Oct 28 03:22:36 2023: BS 388 completed
Sat Oct 28 03:22:52 2023: BS 389 completed
Sat Oct 28 03:23:09 2023: BS 390 completed
Sat Oct 28 03:23:25 2023: BS 391 completed
Sat Oct 28 03:23:41 2023: BS 392 completed
Sat Oct 28 03:23:58 2023: BS 393 completed
Sat Oct 28 03:24:14 2023: BS 394 completed
Sat Oct 28 03:24:31 2023: BS 395 completed
Sat Oct 28 03:24:47 2023: BS 396 completed
Sat Oct 28 03:25:03 2023: BS 397 completed
Sat Oct 28 03:25:20 2023: BS 398 completed
Sat Oct 28 03:25:36 2023: BS 399 completed
Sat Oct 28 03:25:53 2023: BS 400 completed
Sat Oct 28 03:26:09 2023: BS 401 completed
Sat Oct 28 03:26:25 2023: BS 402 completed
Sat Oct 28 03:26:42 2023: BS 403 completed
Sat Oct 28 03:26:58 2023: BS 404 completed
Sat Oct 28 03:27:15 2023: BS 405 completed
Sat Oct 28 03:27:31 2023: BS 406 completed
Sat Oct 28 03:27:47 2023: BS 407 completed
Sat Oct 28 03:28:04 2023: BS 408 completed
Sat Oct 28 03:28:20 2023: BS 409 completed
Sat Oct 28 03:28:36 2023: BS 410 completed
Sat Oct 28 03:28:53 2023: BS 411 completed
Sat Oct 28 03:29:09 2023: BS 412 completed
Sat Oct 28 03:29:26 2023: BS 413 completed
Sat Oct 28 03:29:42 2023: BS 414 completed
Sat Oct 28 03:29:58 2023: BS 415 completed
Sat Oct 28 03:30:15 2023: BS 416 completed
Sat Oct 28 03:30:31 2023: BS 417 completed
Sat Oct 28 03:30:48 2023: BS 418 completed
Sat Oct 28 03:31:04 2023: BS 419 completed
Sat Oct 28 03:31:20 2023: BS 420 completed
Sat Oct 28 03:31:37 2023: BS 421 completed
Sat Oct 28 03:31:53 2023: BS 422 completed
Sat Oct 28 03:32:10 2023: BS 423 completed
Sat Oct 28 03:32:26 2023: BS 424 completed
Sat Oct 28 03:32:42 2023: BS 425 completed
Sat Oct 28 03:32:59 2023: BS 426 completed
Sat Oct 28 03:33:15 2023: BS 427 completed
Sat Oct 28 03:33:31 2023: BS 428 completed
Sat Oct 28 03:33:48 2023: BS 429 completed
Sat Oct 28 03:34:04 2023: BS 430 completed
Sat Oct 28 03:34:21 2023: BS 431 completed
Sat Oct 28 03:34:37 2023: BS 432 completed
Sat Oct 28 03:34:53 2023: BS 433 completed
Sat Oct 28 03:35:10 2023: BS 434 completed
Sat Oct 28 03:35:26 2023: BS 435 completed
Sat Oct 28 03:35:43 2023: BS 436 completed
Sat Oct 28 03:35:59 2023: BS 437 completed
Sat Oct 28 03:36:15 2023: BS 438 completed
Sat Oct 28 03:36:32 2023: BS 439 completed
Sat Oct 28 03:36:48 2023: BS 440 completed
Sat Oct 28 03:37:05 2023: BS 441 completed
Sat Oct 28 03:37:21 2023: BS 442 completed
Sat Oct 28 03:37:37 2023: BS 443 completed
Sat Oct 28 03:37:54 2023: BS 444 completed
Sat Oct 28 03:38:10 2023: BS 445 completed
Sat Oct 28 03:38:26 2023: BS 446 completed
Sat Oct 28 03:38:43 2023: BS 447 completed
Sat Oct 28 03:38:59 2023: BS 448 completed
Sat Oct 28 03:39:16 2023: BS 449 completed
Sat Oct 28 03:39:32 2023: BS 450 completed
Sat Oct 28 03:39:48 2023: BS 451 completed
Sat Oct 28 03:40:05 2023: BS 452 completed
Sat Oct 28 03:40:21 2023: BS 453 completed
Sat Oct 28 03:40:38 2023: BS 454 completed
Sat Oct 28 03:40:54 2023: BS 455 completed
Sat Oct 28 03:41:10 2023: BS 456 completed
Sat Oct 28 03:41:27 2023: BS 457 completed
Sat Oct 28 03:41:43 2023: BS 458 completed
Sat Oct 28 03:42:00 2023: BS 459 completed
Sat Oct 28 03:42:16 2023: BS 460 completed
Sat Oct 28 03:42:32 2023: BS 461 completed
Sat Oct 28 03:42:49 2023: BS 462 completed
Sat Oct 28 03:43:05 2023: BS 463 completed
Sat Oct 28 03:43:21 2023: BS 464 completed
Sat Oct 28 03:43:38 2023: BS 465 completed
Sat Oct 28 03:43:54 2023: BS 466 completed
Sat Oct 28 03:44:11 2023: BS 467 completed
Sat Oct 28 03:44:27 2023: BS 468 completed
Sat Oct 28 03:44:43 2023: BS 469 completed
Sat Oct 28 03:45:00 2023: BS 470 completed
Sat Oct 28 03:45:16 2023: BS 471 completed
Sat Oct 28 03:45:33 2023: BS 472 completed
Sat Oct 28 03:45:49 2023: BS 473 completed
Sat Oct 28 03:46:05 2023: BS 474 completed
Sat Oct 28 03:46:22 2023: BS 475 completed
Sat Oct 28 03:46:38 2023: BS 476 completed
Sat Oct 28 03:46:55 2023: BS 477 completed
Sat Oct 28 03:47:11 2023: BS 478 completed
Sat Oct 28 03:47:27 2023: BS 479 completed
Sat Oct 28 03:47:44 2023: BS 480 completed
Sat Oct 28 03:48:00 2023: BS 481 completed
Sat Oct 28 03:48:16 2023: BS 482 completed
Sat Oct 28 03:48:33 2023: BS 483 completed
Sat Oct 28 03:48:49 2023: BS 484 completed
Sat Oct 28 03:49:06 2023: BS 485 completed
Sat Oct 28 03:49:22 2023: BS 486 completed
Sat Oct 28 03:49:38 2023: BS 487 completed
Sat Oct 28 03:49:55 2023: BS 488 completed
Sat Oct 28 03:50:11 2023: BS 489 completed
Sat Oct 28 03:50:28 2023: BS 490 completed
Sat Oct 28 03:50:44 2023: BS 491 completed
Sat Oct 28 03:51:00 2023: BS 492 completed
Sat Oct 28 03:51:17 2023: BS 493 completed
Sat Oct 28 03:51:33 2023: BS 494 completed
Sat Oct 28 03:51:50 2023: BS 495 completed
Sat Oct 28 03:52:06 2023: BS 496 completed
Sat Oct 28 03:52:22 2023: BS 497 completed
Sat Oct 28 03:52:39 2023: BS 498 completed
Sat Oct 28 03:52:55 2023: BS 499 completed
Sat Oct 28 03:53:11 2023: BS 500 completed
Sat Oct 28 03:53:28 2023: BS 501 completed
Sat Oct 28 03:53:44 2023: BS 502 completed
Sat Oct 28 03:54:01 2023: BS 503 completed
Sat Oct 28 03:54:17 2023: BS 504 completed
Sat Oct 28 03:54:33 2023: BS 505 completed
Sat Oct 28 03:54:50 2023: BS 506 completed
Sat Oct 28 03:55:06 2023: BS 507 completed
Sat Oct 28 03:55:23 2023: BS 508 completed
Sat Oct 28 03:55:39 2023: BS 509 completed
Sat Oct 28 03:55:55 2023: BS 510 completed
Sat Oct 28 03:56:12 2023: BS 511 completed
Sat Oct 28 03:56:28 2023: BS 512 completed
Sat Oct 28 03:56:45 2023: BS 513 completed
Sat Oct 28 03:57:01 2023: BS 514 completed
Sat Oct 28 03:57:17 2023: BS 515 completed
Sat Oct 28 03:57:34 2023: BS 516 completed
Sat Oct 28 03:57:50 2023: BS 517 completed
Sat Oct 28 03:58:06 2023: BS 518 completed
Sat Oct 28 03:58:23 2023: BS 519 completed
Sat Oct 28 03:58:39 2023: BS 520 completed
Sat Oct 28 03:58:56 2023: BS 521 completed
Sat Oct 28 03:59:12 2023: BS 522 completed
Sat Oct 28 03:59:28 2023: BS 523 completed
Sat Oct 28 03:59:45 2023: BS 524 completed
Sat Oct 28 04:00:01 2023: BS 525 completed
Sat Oct 28 04:00:18 2023: BS 526 completed
Sat Oct 28 04:00:34 2023: BS 527 completed
Sat Oct 28 04:00:50 2023: BS 528 completed
Sat Oct 28 04:01:07 2023: BS 529 completed
Sat Oct 28 04:01:23 2023: BS 530 completed
Sat Oct 28 04:01:40 2023: BS 531 completed
Sat Oct 28 04:01:56 2023: BS 532 completed
Sat Oct 28 04:02:12 2023: BS 533 completed
Sat Oct 28 04:02:29 2023: BS 534 completed
Sat Oct 28 04:02:45 2023: BS 535 completed
Sat Oct 28 04:03:01 2023: BS 536 completed
Sat Oct 28 04:03:18 2023: BS 537 completed
Sat Oct 28 04:03:34 2023: BS 538 completed
Sat Oct 28 04:03:51 2023: BS 539 completed
Sat Oct 28 04:04:07 2023: BS 540 completed
Sat Oct 28 04:04:23 2023: BS 541 completed
Sat Oct 28 04:04:40 2023: BS 542 completed
Sat Oct 28 04:04:56 2023: BS 543 completed
Sat Oct 28 04:05:13 2023: BS 544 completed
Sat Oct 28 04:05:29 2023: BS 545 completed
Sat Oct 28 04:05:45 2023: BS 546 completed
Sat Oct 28 04:06:02 2023: BS 547 completed
Sat Oct 28 04:06:18 2023: BS 548 completed
Sat Oct 28 04:06:35 2023: BS 549 completed
Sat Oct 28 04:06:51 2023: BS 550 completed
Sat Oct 28 04:07:07 2023: BS 551 completed
Sat Oct 28 04:07:24 2023: BS 552 completed
Sat Oct 28 04:07:40 2023: BS 553 completed
Sat Oct 28 04:07:56 2023: BS 554 completed
Sat Oct 28 04:08:13 2023: BS 555 completed
Sat Oct 28 04:08:29 2023: BS 556 completed
Sat Oct 28 04:08:46 2023: BS 557 completed
Sat Oct 28 04:09:02 2023: BS 558 completed
Sat Oct 28 04:09:18 2023: BS 559 completed
Sat Oct 28 04:09:35 2023: BS 560 completed
Sat Oct 28 04:09:51 2023: BS 561 completed
Sat Oct 28 04:10:08 2023: BS 562 completed
Sat Oct 28 04:10:24 2023: BS 563 completed
Sat Oct 28 04:10:40 2023: BS 564 completed
Sat Oct 28 04:10:57 2023: BS 565 completed
Sat Oct 28 04:11:13 2023: BS 566 completed
Sat Oct 28 04:11:30 2023: BS 567 completed
Sat Oct 28 04:11:46 2023: BS 568 completed
Sat Oct 28 04:12:02 2023: BS 569 completed
Sat Oct 28 04:12:19 2023: BS 570 completed
Sat Oct 28 04:12:35 2023: BS 571 completed
Sat Oct 28 04:12:51 2023: BS 572 completed
Sat Oct 28 04:13:08 2023: BS 573 completed
Sat Oct 28 04:13:24 2023: BS 574 completed
Sat Oct 28 04:13:41 2023: BS 575 completed
Sat Oct 28 04:13:57 2023: BS 576 completed
Sat Oct 28 04:14:13 2023: BS 577 completed
Sat Oct 28 04:14:30 2023: BS 578 completed
Sat Oct 28 04:14:46 2023: BS 579 completed
Sat Oct 28 04:15:03 2023: BS 580 completed
Sat Oct 28 04:15:19 2023: BS 581 completed
Sat Oct 28 04:15:35 2023: BS 582 completed
Sat Oct 28 04:15:52 2023: BS 583 completed
Sat Oct 28 04:16:08 2023: BS 584 completed
Sat Oct 28 04:16:25 2023: BS 585 completed
Sat Oct 28 04:16:41 2023: BS 586 completed
Sat Oct 28 04:16:57 2023: BS 587 completed
Sat Oct 28 04:17:14 2023: BS 588 completed
Sat Oct 28 04:17:30 2023: BS 589 completed
Sat Oct 28 04:17:46 2023: BS 590 completed
Sat Oct 28 04:18:03 2023: BS 591 completed
Sat Oct 28 04:18:19 2023: BS 592 completed
Sat Oct 28 04:18:36 2023: BS 593 completed
Sat Oct 28 04:18:52 2023: BS 594 completed
Sat Oct 28 04:19:08 2023: BS 595 completed
Sat Oct 28 04:19:25 2023: BS 596 completed
Sat Oct 28 04:19:41 2023: BS 597 completed
Sat Oct 28 04:19:58 2023: BS 598 completed
Sat Oct 28 04:20:14 2023: BS 599 completed
Sat Oct 28 04:20:30 2023: BS 600 completed
Sat Oct 28 04:20:47 2023: BS 601 completed
Sat Oct 28 04:21:03 2023: BS 602 completed
Sat Oct 28 04:21:20 2023: BS 603 completed
Sat Oct 28 04:21:36 2023: BS 604 completed
Sat Oct 28 04:21:52 2023: BS 605 completed
Sat Oct 28 04:22:09 2023: BS 606 completed
Sat Oct 28 04:22:25 2023: BS 607 completed
Sat Oct 28 04:22:41 2023: BS 608 completed
Sat Oct 28 04:22:58 2023: BS 609 completed
Sat Oct 28 04:23:14 2023: BS 610 completed
Sat Oct 28 04:23:31 2023: BS 611 completed
Sat Oct 28 04:23:47 2023: BS 612 completed
Sat Oct 28 04:24:03 2023: BS 613 completed
Sat Oct 28 04:24:20 2023: BS 614 completed
Sat Oct 28 04:24:36 2023: BS 615 completed
Sat Oct 28 04:24:53 2023: BS 616 completed
Sat Oct 28 04:25:09 2023: BS 617 completed
Sat Oct 28 04:25:25 2023: BS 618 completed
Sat Oct 28 04:25:42 2023: BS 619 completed
Sat Oct 28 04:25:58 2023: BS 620 completed
Sat Oct 28 04:26:15 2023: BS 621 completed
Sat Oct 28 04:26:31 2023: BS 622 completed
Sat Oct 28 04:26:47 2023: BS 623 completed
Sat Oct 28 04:27:04 2023: BS 624 completed
