# Supplementary material for: Modular Synthesis of Benzoylpyridines Exploiting a Reductive Arylation Strategy
Source: Org Lett. 2023 Dec 22;26(14):2847–51. doi: 10.1021/acs.orglett.3c03833 (PMC11020167; doi:10.1021/acs.orglett.3c03833)
Supplement: Supplementary file 2 — ol3c03833_si_002.zip [file ol3c03833_si_002.zip › FID for Publication/3i/FID/IA-92-4_PROTON_20230824_01.fid/log]

Thu Aug 24 00:26:31 2023: Experiment started
Thu Aug 24 00:26:38 2023: BS 1 completed
Thu Aug 24 00:26:42 2023: BS 2 completed
Thu Aug 24 00:26:45 2023: BS 3 completed
Thu Aug 24 00:26:49 2023: BS 4 completed
Thu Aug 24 00:26:53 2023: BS 5 completed
Thu Aug 24 00:26:56 2023: BS 6 completed
Thu Aug 24 00:27:00 2023: BS 7 completed
